# Supplementary material for: A Genome-Wide Association Study of Highly Heritable Agronomic Traits in Durum Wheat
Source: Front Plant Sci. 2019 Jul 17;10:919. doi: 10.3389/fpls.2019.00919 (PMC6652809; doi:10.3389/fpls.2019.00919)
Supplement: TABLE S2 — The summary of provenance, breeding status and population structure inferred by the admixture model in the STRUCTURE software package of the durum wheat diversity panel. [file Table_2.XLSX]

## Sheet: Sheet1
Table S2. The summary of provenance, breeding status and population structure inferred by the admixture model in the STRUCTURE software package of the durum wheat diversity panel.
Lines	Breeding status	Region	Country	Admixture analysis
				K=2				K=4
				Q1	Q2	max	population	Q1	Q2	Q3	Q4	max	population
PI113395	landrace	Africa	Egypt	0.919	0.081	0.919	1	0.489	0.094	0.374	0.043	0.489	1
PI113398	landrace	Africa	Egypt	0.93	0.07	0.93	1	0.731	0.084	0.139	0.045	0.731	1
PI534501	landrace	Africa	Egypt	0.885	0.115	0.885	1	0.469	0.152	0.345	0.035	0.469	1
PI532140	unkown	Africa	Egypt	0.911	0.089	0.911	1	0.426	0.089	0.407	0.077	0.426	1
PI520092	breeding_line	Africa	Kenya	0.972	0.028	0.972	1	0.982	0.005	0.004	0.009	0.982	1
PI54432	landrace	Africa	Libya	0.957	0.043	0.957	1	0.786	0.033	0.012	0.169	0.786	1
PI525371	unkown	Africa	Morocco	0.745	0.255	0.745	1	0.407	0.196	0.159	0.238	0.407	1
PI412984	unkown	Africa	South_Africa	0.841	0.159	0.841	1	0.445	0.144	0.307	0.103	0.445	1
CITR15911	breeding_line	Africa	Tunisia	0.66	0.34	0.66	1	0.332	0.274	0.134	0.26	0.332	1
PI41050	unkown	Africa	Tunisia	0.687	0.313	0.687	1	0.51	0.208	0.05	0.231	0.51	1
PI185300	breeding_line	America	Argentina	0.739	0.261	0.739	1	0.497	0.234	0.153	0.116	0.497	1
PI185301	breeding_line	America	Argentina	0.734	0.266	0.734	1	0.491	0.237	0.218	0.054	0.491	1
PI519557	breeding_line	America	Mexico	0.613	0.387	0.613	1	0.375	0.292	0.016	0.317	0.375	1
PI337647	landrace	Asia	Afghanistan	0.92	0.08	0.92	1	0.519	0.02	0.02	0.441	0.519	1
PI347152	landrace	Asia	Afghanistan	0.923	0.077	0.923	1	0.508	0.012	0.045	0.435	0.508	1
PI347157	landrace	Asia	Afghanistan	0.929	0.071	0.929	1	0.517	0.012	0.031	0.44	0.517	1
PI94703	landrace	Asia	Ancient_Palestine	0.854	0.146	0.854	1	0.516	0.034	0.031	0.419	0.516	1
PI94705	landrace	Asia	Ancient_Palestine	0.851	0.149	0.851	1	0.582	0.072	0.033	0.313	0.582	1
PI499974	unkown	Asia	Azerbaijan	0.887	0.113	0.887	1	0.61	0.087	0.005	0.298	0.61	1
PI74830	landrace	Asia	China	0.921	0.079	0.921	1	0.848	0.075	0.06	0.017	0.848	1
CITR11496	unkown	Asia	China	0.856	0.144	0.856	1	0.56	0.069	0.022	0.348	0.56	1
PI210944	landrace	Asia	Cyprus	0.656	0.344	0.656	1	0.351	0.301	0.254	0.093	0.351	1
PI313096	landrace	Asia	Cyprus	0.696	0.304	0.696	1	0.389	0.211	0.088	0.312	0.389	1
PI372445	landrace	Asia	Cyprus	0.834	0.166	0.834	1	0.464	0.024	0.059	0.453	0.464	1
PI372448	landrace	Asia	Cyprus	0.64	0.36	0.64	1	0.428	0.208	0.013	0.35	0.428	1
PI372452	landrace	Asia	Cyprus	0.974	0.026	0.974	1	0.978	0.006	0.005	0.011	0.978	1
PI176289	landrace	Asia	India	0.897	0.103	0.897	1	0.472	0.116	0.377	0.035	0.472	1
PI210381	landrace	Asia	Iran	0.878	0.122	0.878	1	0.471	0.134	0.219	0.175	0.471	1
PI225324	landrace	Asia	Iran	0.93	0.07	0.93	1	0.939	0.009	0.015	0.037	0.939	1
PI225325	landrace	Asia	Iran	0.944	0.056	0.944	1	0.942	0.011	0.012	0.035	0.942	1
PI243692	landrace	Asia	Iran	0.982	0.018	0.982	1	0.921	0.009	0.018	0.051	0.921	1
PI381997	landrace	Asia	Iran	0.927	0.073	0.927	1	0.82	0.017	0.009	0.154	0.82	1
PI623461	landrace	Asia	Iran	0.904	0.096	0.904	1	0.86	0.079	0.044	0.017	0.86	1
PI623709	landrace	Asia	Iran	0.917	0.083	0.917	1	0.979	0.011	0.003	0.007	0.979	1
PI623914	landrace	Asia	Iran	0.977	0.023	0.977	1	0.95	0.013	0.015	0.022	0.95	1
PI623926	landrace	Asia	Iran	0.947	0.053	0.947	1	0.982	0.005	0.005	0.008	0.982	1
PI623957	landrace	Asia	Iran	0.944	0.056	0.944	1	0.974	0.011	0.005	0.011	0.974	1
PI623997	landrace	Asia	Iran	0.919	0.081	0.919	1	0.852	0.07	0.055	0.023	0.852	1
PI624030	landrace	Asia	Iran	0.964	0.036	0.964	1	0.964	0.009	0.007	0.019	0.964	1
PI624052	landrace	Asia	Iran	0.924	0.076	0.924	1	0.923	0.046	0.009	0.022	0.923	1
PI624091	landrace	Asia	Iran	0.973	0.027	0.973	1	0.99	0.004	0.003	0.004	0.99	1
PI624127	landrace	Asia	Iran	0.979	0.021	0.979	1	0.991	0.004	0.003	0.002	0.991	1
PI624170	landrace	Asia	Iran	0.972	0.028	0.972	1	0.959	0.006	0.018	0.018	0.959	1
PI624210	landrace	Asia	Iran	0.963	0.037	0.963	1	0.98	0.008	0.004	0.008	0.98	1
PI624388	landrace	Asia	Iran	0.963	0.037	0.963	1	0.936	0.015	0.015	0.034	0.936	1
PI624394	landrace	Asia	Iran	0.944	0.056	0.944	1	0.984	0.006	0.002	0.009	0.984	1
PI624407	landrace	Asia	Iran	0.955	0.045	0.955	1	0.984	0.007	0.004	0.004	0.984	1
PI624428	landrace	Asia	Iran	0.974	0.026	0.974	1	0.988	0.004	0.003	0.005	0.988	1
PI624435	landrace	Asia	Iran	0.964	0.036	0.964	1	0.975	0.007	0.004	0.013	0.975	1
PI624456	landrace	Asia	Iran	0.959	0.041	0.959	1	0.983	0.007	0.004	0.006	0.983	1
PI624467	landrace	Asia	Iran	0.953	0.047	0.953	1	0.988	0.005	0.002	0.006	0.988	1
PI624501	landrace	Asia	Iran	0.976	0.024	0.976	1	0.952	0.026	0.008	0.014	0.952	1
PI624506	landrace	Asia	Iran	0.976	0.024	0.976	1	0.809	0.006	0.085	0.101	0.809	1
PI624528	landrace	Asia	Iran	0.961	0.039	0.961	1	0.983	0.007	0.004	0.006	0.983	1
PI624529	landrace	Asia	Iran	0.948	0.052	0.948	1	0.977	0.011	0.003	0.009	0.977	1
PI624557	landrace	Asia	Iran	0.976	0.024	0.976	1	0.986	0.005	0.005	0.005	0.986	1
PI624568	landrace	Asia	Iran	0.975	0.025	0.975	1	0.989	0.004	0.003	0.004	0.989	1
PI624669	landrace	Asia	Iran	0.964	0.036	0.964	1	0.98	0.006	0.004	0.01	0.98	1
PI624694	landrace	Asia	Iran	0.953	0.047	0.953	1	0.975	0.013	0.004	0.008	0.975	1
PI624695	landrace	Asia	Iran	0.955	0.045	0.955	1	0.973	0.014	0.004	0.009	0.973	1
PI624731	landrace	Asia	Iran	0.834	0.166	0.834	1	0.324	0.127	0.259	0.29	0.324	1
PI624769	landrace	Asia	Iran	0.974	0.026	0.974	1	0.991	0.003	0.003	0.003	0.991	1
PI624801	landrace	Asia	Iran	0.952	0.048	0.952	1	0.985	0.005	0.003	0.007	0.985	1
PI624829	landrace	Asia	Iran	0.968	0.032	0.968	1	0.982	0.004	0.003	0.01	0.982	1
PI624854	landrace	Asia	Iran	0.961	0.039	0.961	1	0.874	0.015	0.079	0.032	0.874	1
PI626482	landrace	Asia	Iran	0.953	0.047	0.953	1	0.788	0.022	0.053	0.137	0.788	1
PI626483	landrace	Asia	Iran	0.789	0.211	0.789	1	0.471	0.167	0.08	0.283	0.471	1
PI178758	landrace	Asia	Iraq	0.956	0.044	0.956	1	0.979	0.009	0.005	0.008	0.979	1
PI253960	landrace	Asia	Iraq	0.969	0.031	0.969	1	0.97	0.014	0.004	0.012	0.97	1
PI481584	landrace	Asia	Iraq	0.948	0.052	0.948	1	0.914	0.07	0.007	0.008	0.914	1
PI481585	landrace	Asia	Iraq	0.981	0.019	0.981	1	0.944	0.007	0.024	0.025	0.944	1
PI70718	landrace	Asia	Iraq	0.969	0.031	0.969	1	0.881	0.013	0.06	0.046	0.881	1
PI70720	landrace	Asia	Iraq	0.927	0.073	0.927	1	0.889	0.093	0.009	0.009	0.889	1
PI70724	landrace	Asia	Iraq	0.82	0.18	0.82	1	0.509	0.157	0.276	0.058	0.509	1
PI70728	landrace	Asia	Iraq	0.959	0.041	0.959	1	0.974	0.015	0.003	0.008	0.974	1
PI70732	landrace	Asia	Iraq	0.843	0.157	0.843	1	0.429	0.055	0.233	0.284	0.429	1
PI295967	cultivar	Asia	Israel	0.664	0.336	0.664	1	0.436	0.273	0.16	0.131	0.436	1
PI384038	cultivar	Asia	Israel	0.963	0.037	0.963	1	0.987	0.004	0.003	0.006	0.987	1
PI384045	cultivar	Asia	Israel	0.856	0.144	0.856	1	0.708	0.089	0.019	0.184	0.708	1
PI292034	landrace	Asia	Israel	0.851	0.149	0.851	1	0.56	0.071	0.041	0.327	0.56	1
CITR12818	unkown	Asia	Israel	0.918	0.082	0.918	1	0.759	0.05	0.137	0.055	0.759	1
PI223152	cultivar	Asia	Jordan	0.949	0.051	0.949	1	0.531	0.013	0.138	0.319	0.531	1
PI234381	cultivar	Asia	Jordan	0.945	0.055	0.945	1	0.977	0.008	0.004	0.011	0.977	1
PI234384	cultivar	Asia	Jordan	0.982	0.018	0.982	1	0.988	0.004	0.003	0.005	0.988	1
PI238388	cultivar	Asia	Jordan	0.963	0.037	0.963	1	0.979	0.011	0.003	0.007	0.979	1
PI371820	cultivar	Asia	Jordan	0.653	0.347	0.653	1	0.586	0.297	0.047	0.07	0.586	1
PI371824	cultivar	Asia	Jordan	0.956	0.044	0.956	1	0.98	0.007	0.003	0.01	0.98	1
PI113951	landrace	Asia	Jordan	0.98	0.02	0.98	1	0.989	0.004	0.003	0.005	0.989	1
PI113964	landrace	Asia	Jordan	0.986	0.014	0.986	1	0.987	0.004	0.005	0.005	0.987	1
PI234382	landrace	Asia	Jordan	0.974	0.026	0.974	1	0.985	0.004	0.003	0.008	0.985	1
PI234386	landrace	Asia	Jordan	0.978	0.022	0.978	1	0.981	0.006	0.004	0.009	0.981	1
PI234387	landrace	Asia	Jordan	0.982	0.018	0.982	1	0.987	0.005	0.003	0.005	0.987	1
PI234388	landrace	Asia	Jordan	0.984	0.016	0.984	1	0.986	0.003	0.005	0.006	0.986	1
PI283154	landrace	Asia	Jordan	0.985	0.015	0.985	1	0.986	0.005	0.004	0.005	0.986	1
PI283155	landrace	Asia	Jordan	0.986	0.014	0.986	1	0.991	0.003	0.002	0.004	0.991	1
PI487290	landrace	Asia	Jordan	0.972	0.028	0.972	1	0.985	0.003	0.003	0.009	0.985	1
CITR14374	breeding_line	Asia	Lebanon	0.813	0.187	0.813	1	0.432	0.092	0.175	0.301	0.432	1
PI294587	breeding_line	Asia	Lebanon	0.895	0.105	0.895	1	0.49	0.025	0.027	0.458	0.49	1
PI294588	cultivar	Asia	Lebanon	0.963	0.037	0.963	1	0.984	0.005	0.003	0.008	0.984	1
PI182669	landrace	Asia	Lebanon	0.965	0.035	0.965	1	0.985	0.005	0.004	0.005	0.985	1
PI182671	landrace	Asia	Lebanon	0.931	0.069	0.931	1	0.929	0.037	0.016	0.018	0.929	1
PI182674	landrace	Asia	Lebanon	0.975	0.025	0.975	1	0.978	0.004	0.005	0.013	0.978	1
PI342647	unkown	Asia	Lebanon	0.618	0.382	0.618	1	0.638	0.34	0.008	0.014	0.638	1
PI532289	unkown	Asia	Oman	0.792	0.208	0.792	1	0.405	0.213	0.358	0.023	0.405	1
PI532292	unkown	Asia	Oman	0.79	0.21	0.79	1	0.442	0.198	0.341	0.018	0.442	1
PI270001	landrace	Asia	Pakistan	0.785	0.215	0.785	1	0.529	0.151	0.041	0.279	0.529	1
PI388133	landrace	Asia	Pakistan	0.8	0.2	0.8	1	0.448	0.14	0.195	0.218	0.448	1
PI182113	unkown	Asia	Pakistan	0.844	0.156	0.844	1	0.376	0.149	0.342	0.134	0.376	1
PI183269	landrace	Asia	Saudi_Arabia	0.902	0.098	0.902	1	0.595	0.039	0.079	0.287	0.595	1
PI183909	landrace	Asia	Saudi_Arabia	0.983	0.017	0.983	1	0.99	0.003	0.003	0.004	0.99	1
PI520413	breeding_line	Asia	Syria	0.704	0.296	0.704	1	0.348	0.246	0.071	0.335	0.348	1
PI182717	landrace	Asia	Syria	0.902	0.098	0.902	1	0.869	0.065	0.046	0.021	0.869	1
PI253958	landrace	Asia	Syria	0.974	0.026	0.974	1	0.988	0.005	0.003	0.004	0.988	1
PI166327	landrace	Asia	Turkey	0.982	0.018	0.982	1	0.87	0.03	0.078	0.022	0.87	1
PI167652	landrace	Asia	Turkey	0.978	0.022	0.978	1	0.939	0.005	0.005	0.051	0.939	1
PI167730	landrace	Asia	Turkey	0.877	0.123	0.877	1	0.511	0.019	0.005	0.465	0.511	1
PI172556	landrace	Asia	Turkey	0.968	0.032	0.968	1	0.908	0.023	0.052	0.017	0.908	1
PI341729	landrace	Asia	Turkey	0.978	0.022	0.978	1	0.973	0.004	0.004	0.019	0.973	1
PI266978	unkown	Asia	Turkey	0.768	0.232	0.768	1	0.556	0.132	0.012	0.3	0.556	1
PI316092	breeding_line	Australia	Australia	0.694	0.306	0.694	1	0.439	0.236	0.023	0.302	0.439	1
PI316096	cultivar	Australia	Australia	0.64	0.36	0.64	1	0.612	0.316	0.02	0.052	0.612	1
PI469013	landrace	Europe	Greece	0.586	0.414	0.586	1	0.494	0.333	0.02	0.153	0.494	1
PI264938	unkown	Europe	Greece	0.981	0.019	0.981	1	0.986	0.003	0.006	0.006	0.986	1
PI272545	breeding_line	Europe	Hungary	0.96	0.04	0.96	1	0.983	0.007	0.004	0.006	0.983	1
PI272553	unkown	Europe	Hungary	0.907	0.093	0.907	1	0.437	0.1	0.421	0.042	0.437	1
PI290531	unkown	Europe	Hungary	0.769	0.231	0.769	1	0.491	0.175	0.117	0.217	0.491	1
PI278352	landrace	Europe	Italy	0.762	0.238	0.762	1	0.52	0.174	0.142	0.165	0.52	1
PI157953	unkown	Europe	Italy	0.577	0.423	0.577	1	0.33	0.324	0.087	0.26	0.33	1
PI278380	unkown	Europe	Malta	0.843	0.157	0.843	1	0.465	0.035	0.069	0.431	0.465	1
PI57602	unkown	Europe	Ukraine	0.926	0.074	0.926	1	0.458	0.117	0.408	0.017	0.458	1
PI330529	unkown	Europe	United_Kingdom	0.658	0.342	0.658	1	0.446	0.262	0.114	0.178	0.446	1
CITR14080	unkown	Unknown	Unknown	0.972	0.028	0.972	1	0.92	0.058	0.017	0.005	0.92	1
PI192640	unkown	Africa	Morocco	0.551	0.449	0.551	1	0.099	0.366	0.235	0.299	0.366	2
PI168913	breeding_line	America	Mexico	0.511	0.489	0.511	1	0.142	0.411	0.107	0.34	0.411	2
PI283854	unkown	Asia	India	0.664	0.336	0.664	1	0.255	0.261	0.231	0.254	0.261	2
PI40938	landrace	Asia	Pakistan	0.523	0.477	0.523	1	0.086	0.39	0.269	0.255	0.39	2
PI191972	landrace	Europe	Portugal	0.581	0.419	0.581	1	0.081	0.364	0.315	0.241	0.364	2
PI192836	landrace	Europe	Portugal	0.635	0.365	0.635	1	0.197	0.29	0.23	0.284	0.29	2
PI192848	landrace	Europe	Spain	0.525	0.475	0.525	1	0.148	0.402	0.261	0.19	0.402	2
PI47888	landrace	Europe	Spain	0.533	0.467	0.533	1	0.041	0.398	0.256	0.304	0.398	2
PI113397	landrace	Africa	Egypt	0.843	0.157	0.843	1	0.323	0.184	0.429	0.064	0.429	3
CITR14809	landrace	Africa	Eritrea	0.958	0.042	0.958	1	0.015	0.08	0.882	0.022	0.882	3
CITR14810	landrace	Africa	Eritrea	0.979	0.021	0.979	1	0.008	0.003	0.983	0.006	0.983	3
CITR14813	landrace	Africa	Eritrea	0.916	0.084	0.916	1	0.018	0.037	0.927	0.017	0.927	3
CITR14814	landrace	Africa	Eritrea	0.952	0.048	0.952	1	0.143	0.058	0.759	0.04	0.759	3
CITR14816	landrace	Africa	Eritrea	0.984	0.016	0.984	1	0.004	0.004	0.987	0.005	0.987	3
PI234860	breeding_line	Africa	Ethiopia	0.96	0.04	0.96	1	0.038	0.033	0.913	0.016	0.913	3
CITR14099	landrace	Africa	Ethiopia	0.974	0.026	0.974	1	0.024	0.01	0.945	0.021	0.945	3
CITR14434	landrace	Africa	Ethiopia	0.916	0.084	0.916	1	0.016	0.051	0.823	0.11	0.823	3
CITR14438	landrace	Africa	Ethiopia	0.938	0.062	0.938	1	0.044	0.06	0.823	0.074	0.823	3
CITR14623	landrace	Africa	Ethiopia	0.981	0.019	0.981	1	0.014	0.008	0.867	0.111	0.867	3
CITR14798	landrace	Africa	Ethiopia	0.98	0.02	0.98	1	0.018	0.005	0.971	0.006	0.971	3
PI192179	landrace	Africa	Ethiopia	0.989	0.011	0.989	1	0.01	0.002	0.984	0.004	0.984	3
PI195693	landrace	Africa	Ethiopia	0.552	0.448	0.552	1	0.016	0.47	0.501	0.013	0.501	3
PI196093	landrace	Africa	Ethiopia	0.984	0.016	0.984	1	0.007	0.004	0.984	0.005	0.984	3
PI226576	landrace	Africa	Ethiopia	0.984	0.016	0.984	1	0.024	0.007	0.96	0.009	0.96	3
PI297849	landrace	Africa	Ethiopia	0.986	0.014	0.986	1	0.014	0.006	0.96	0.021	0.96	3
PI298547	landrace	Africa	Ethiopia	0.992	0.008	0.992	1	0.008	0.003	0.984	0.005	0.984	3
PI320114	landrace	Africa	Ethiopia	0.991	0.009	0.991	1	0.009	0.004	0.981	0.006	0.981	3
PI384244	landrace	Africa	Ethiopia	0.985	0.015	0.985	1	0.07	0.008	0.909	0.012	0.909	3
PI387263	landrace	Africa	Ethiopia	0.984	0.016	0.984	1	0.016	0.004	0.975	0.005	0.975	3
PI387346	landrace	Africa	Ethiopia	0.988	0.012	0.988	1	0.024	0.009	0.959	0.008	0.959	3
PI387635	landrace	Africa	Ethiopia	0.983	0.017	0.983	1	0.007	0.006	0.98	0.007	0.98	3
PI479941	landrace	Africa	Ethiopia	0.981	0.019	0.981	1	0.009	0.005	0.979	0.007	0.979	3
PI479983	landrace	Africa	Ethiopia	0.988	0.012	0.988	1	0.008	0.005	0.982	0.006	0.982	3
PI480017	landrace	Africa	Ethiopia	0.986	0.014	0.986	1	0.008	0.003	0.984	0.005	0.984	3
PI480139	landrace	Africa	Ethiopia	0.682	0.318	0.682	1	0.046	0.339	0.579	0.036	0.579	3
PI534304	landrace	Africa	Ethiopia	0.961	0.039	0.961	1	0.005	0.006	0.981	0.008	0.981	3
PI94758	unkown	Africa	Ethiopia	0.966	0.034	0.966	1	0.012	0.006	0.978	0.004	0.978	3
PI50929	unkown	Africa	Tanzania	0.977	0.023	0.977	1	0.217	0.025	0.584	0.174	0.584	3
CITR15422	landrace	Africa	Tunisia	0.953	0.047	0.953	1	0.065	0.027	0.881	0.027	0.881	3
CITR15500	landrace	Africa	Tunisia	0.931	0.069	0.931	1	0.081	0.019	0.877	0.023	0.877	3
PI282911	unkown	America	Argentina	0.981	0.019	0.981	1	0.005	0.007	0.982	0.006	0.982	3
CITR14268	breeding_line	America	Canada	0.882	0.118	0.882	1	0.047	0.068	0.843	0.042	0.843	3
CITR14559	cultivar	America	Canada	0.873	0.127	0.873	1	0.008	0.095	0.83	0.067	0.83	3
PI519598	breeding_line	America	Chile	0.545	0.455	0.545	1	0.011	0.472	0.499	0.018	0.499	3
PI163274	unkown	America	Ecuador	0.814	0.186	0.814	1	0.013	0.145	0.722	0.119	0.722	3
PI320097	cultivar	America	Mexico	0.872	0.128	0.872	1	0.407	0.137	0.427	0.03	0.427	3
CITR8164	landrace	America	Peru	0.991	0.009	0.991	1	0.007	0.003	0.985	0.006	0.985	3
PI477867	landrace	America	Peru	0.736	0.264	0.736	1	0.066	0.295	0.631	0.008	0.631	3
CITR14954	breeding_line	America	United_States	0.946	0.054	0.946	1	0.009	0.017	0.958	0.016	0.958	3
CITR5083	landrace	Asia	China	0.814	0.186	0.814	1	0.058	0.19	0.732	0.02	0.732	3
CITR14978	landrace	Asia	Cyprus	0.868	0.132	0.868	1	0.028	0.144	0.802	0.026	0.802	3
PI210946	landrace	Asia	Cyprus	0.885	0.115	0.885	1	0.03	0.096	0.827	0.047	0.827	3
PI210947	landrace	Asia	Cyprus	0.955	0.045	0.955	1	0.044	0.065	0.785	0.106	0.785	3
PI210954	landrace	Asia	Cyprus	0.933	0.067	0.933	1	0.019	0.03	0.899	0.053	0.899	3
PI324480	cultivar	Asia	India	0.984	0.016	0.984	1	0.275	0.012	0.62	0.093	0.62	3
PI325850	cultivar	Asia	India	0.958	0.042	0.958	1	0.319	0.038	0.61	0.033	0.61	3
PI115514	landrace	Asia	India	0.987	0.013	0.987	1	0.369	0.015	0.555	0.062	0.555	3
PI176291	landrace	Asia	India	0.985	0.015	0.985	1	0.448	0.017	0.46	0.075	0.46	3
PI324482	landrace	Asia	India	0.979	0.021	0.979	1	0.323	0.02	0.591	0.066	0.591	3
PI41343	landrace	Asia	India	0.978	0.022	0.978	1	0.301	0.006	0.609	0.083	0.609	3
PI41353	landrace	Asia	India	0.98	0.02	0.98	1	0.365	0.017	0.582	0.036	0.582	3
PI283855	unkown	Asia	India	0.981	0.019	0.981	1	0.307	0.029	0.532	0.132	0.532	3
PI283856	unkown	Asia	India	0.983	0.017	0.983	1	0.351	0.016	0.607	0.026	0.607	3
PI324850	unkown	Asia	India	0.95	0.05	0.95	1	0.304	0.038	0.6	0.058	0.6	3
PI221702	unkown	Asia	Indonesia	0.92	0.08	0.92	1	0.137	0.066	0.764	0.033	0.764	3
PI625273	landrace	Asia	Iran	0.662	0.338	0.662	1	0.147	0.286	0.301	0.267	0.301	3
PI208910	landrace	Asia	Iraq	0.919	0.081	0.919	1	0.144	0.048	0.765	0.043	0.765	3
PI388035	breeding_line	Asia	Israel	0.807	0.193	0.807	1	0.299	0.129	0.469	0.103	0.469	3
PI223165	cultivar	Asia	Jordan	0.907	0.093	0.907	1	0.01	0.022	0.96	0.008	0.96	3
PI223168	landrace	Asia	Jordan	0.908	0.092	0.908	1	0.02	0.081	0.882	0.018	0.882	3
PI223169	landrace	Asia	Jordan	0.914	0.086	0.914	1	0.044	0.133	0.796	0.027	0.796	3
PI223170	landrace	Asia	Jordan	0.924	0.076	0.924	1	0.044	0.067	0.827	0.063	0.827	3
PI176228	landrace	Asia	Nepal	0.979	0.021	0.979	1	0.385	0.013	0.543	0.059	0.543	3
PI532239	unkown	Asia	Oman	0.861	0.139	0.861	1	0.247	0.164	0.54	0.049	0.54	3
PI532242	unkown	Asia	Oman	0.817	0.183	0.817	1	0.261	0.208	0.506	0.025	0.506	3
PI532288	unkown	Asia	Oman	0.81	0.19	0.81	1	0.397	0.171	0.399	0.033	0.399	3
PI40939	landrace	Asia	Pakistan	0.891	0.109	0.891	1	0.345	0.126	0.495	0.034	0.495	3
PI210912	unkown	Asia	Pakistan	0.901	0.099	0.901	1	0.033	0.085	0.845	0.037	0.845	3
PI167718	landrace	Asia	Turkey	0.91	0.09	0.91	1	0.015	0.112	0.837	0.036	0.837	3
PI244061	landrace	Asia	Yemen	0.948	0.052	0.948	1	0.278	0.051	0.595	0.076	0.595	3
PI429317	landrace	Asia	Yemen	0.977	0.023	0.977	1	0.014	0.005	0.968	0.013	0.968	3
PI429324	landrace	Asia	Yemen	0.972	0.028	0.972	1	0.008	0.01	0.975	0.008	0.975	3
PI152567	unkown	Asia	Yemen	0.983	0.017	0.983	1	0.01	0.007	0.976	0.007	0.976	3
PI462105	unkown	Asia	Yemen	0.975	0.025	0.975	1	0.008	0.008	0.974	0.011	0.974	3
PI462110	unkown	Asia	Yemen	0.884	0.116	0.884	1	0.292	0.114	0.572	0.022	0.572	3
PI209274	breeding_line	Australia	Australia	0.896	0.104	0.896	1	0.074	0.064	0.8	0.061	0.8	3
PI209277	breeding_line	Australia	Australia	0.968	0.032	0.968	1	0.028	0.016	0.894	0.062	0.894	3
CITR15159	unkown	Europe	France	0.884	0.116	0.884	1	0.012	0.079	0.824	0.085	0.824	3
PI264930	unkown	Europe	Greece	0.901	0.099	0.901	1	0.012	0.106	0.831	0.051	0.831	3
PI272476	breeding_line	Europe	Hungary	0.61	0.39	0.61	1	0.042	0.292	0.358	0.308	0.358	3
CITR15153	cultivar	Europe	Italy	0.918	0.082	0.918	1	0.073	0.042	0.856	0.03	0.856	3
PI185722	landrace	Europe	Portugal	0.705	0.295	0.705	1	0.031	0.218	0.447	0.305	0.447	3
PI192820	landrace	Europe	Portugal	0.776	0.224	0.776	1	0.02	0.174	0.53	0.277	0.53	3
PI204033	landrace	Europe	Portugal	0.936	0.064	0.936	1	0.056	0.038	0.889	0.017	0.889	3
PI191963	unkown	Europe	Portugal	0.787	0.213	0.787	1	0.041	0.111	0.451	0.397	0.451	3
PI221409	unkown	Europe	Serbia	0.965	0.035	0.965	1	0.019	0.009	0.819	0.153	0.819	3
PI7464	landrace	Europe	Spain	0.635	0.365	0.635	1	0.144	0.278	0.291	0.288	0.291	3
CITR14093	unkown	Unknown	Unknown	0.895	0.105	0.895	1	0.102	0.134	0.74	0.024	0.74	3
CITR14965	unkown	Unknown	Unknown	0.938	0.062	0.938	1	0.025	0.068	0.882	0.026	0.882	3
PI470826	landrace	Africa	Algeria	0.955	0.045	0.955	1	0.005	0.006	0.005	0.984	0.984	4
PI470904	landrace	Africa	Algeria	0.675	0.325	0.675	1	0.129	0.219	0.176	0.476	0.476	4
PI520044	breeding_line	Africa	Kenya	0.68	0.32	0.68	1	0.014	0.088	0.013	0.884	0.884	4
PI384391	unkown	Africa	Nigeria	0.71	0.29	0.71	1	0.005	0.012	0.003	0.98	0.98	4
PI384392	unkown	Africa	Nigeria	0.729	0.271	0.729	1	0.005	0.008	0.004	0.983	0.983	4
PI384393	unkown	Africa	Nigeria	0.664	0.336	0.664	1	0.08	0.142	0.154	0.624	0.624	4
PI384394	unkown	Africa	Nigeria	0.705	0.295	0.705	1	0.134	0.145	0.019	0.703	0.703	4
PI384401	unkown	Africa	Nigeria	0.805	0.195	0.805	1	0.279	0.084	0.054	0.583	0.583	4
PI38624	cultivar	Africa	South_Africa	0.778	0.222	0.778	1	0.166	0.096	0.085	0.652	0.652	4
PI45442	unkown	Africa	South_Africa	0.538	0.462	0.538	1	0.034	0.304	0.16	0.503	0.503	4
PI520029	breeding_line	Africa	Tunisia	0.707	0.293	0.707	1	0.038	0.26	0.244	0.459	0.459	4
PI174646	cultivar	Africa	Tunisia	0.533	0.467	0.533	1	0.022	0.305	0.159	0.513	0.513	4
PI519759	breeding_line	America	Brazil	0.841	0.159	0.841	1	0.09	0.024	0.038	0.848	0.848	4
PI191645	unkown	America	Brazil	0.6	0.4	0.6	1	0.085	0.31	0.26	0.345	0.345	4
CITR13338	breeding_line	America	Canada	0.622	0.378	0.622	1	0.01	0.158	0.006	0.825	0.825	4
PI520027	breeding_line	America	Canada	0.929	0.071	0.929	1	0.012	0.01	0.006	0.972	0.972	4
CITR17337	cultivar	America	Canada	0.944	0.056	0.944	1	0.172	0.026	0.013	0.789	0.789	4
CITR17341	cultivar	America	Canada	0.955	0.045	0.955	1	0.018	0.007	0.005	0.971	0.971	4
CITR17757	cultivar	America	Canada	0.961	0.039	0.961	1	0.073	0.005	0.008	0.914	0.914	4
PI537310	cultivar	America	Canada	0.945	0.055	0.945	1	0.152	0.007	0.006	0.835	0.835	4
PI519567	breeding_line	America	Mexico	0.577	0.423	0.577	1	0.067	0.294	0.021	0.618	0.618	4
PI519750	breeding_line	America	Mexico	0.569	0.431	0.569	1	0.052	0.316	0.028	0.604	0.604	4
PI520023	breeding_line	America	Mexico	0.552	0.448	0.552	1	0.006	0.312	0.009	0.673	0.673	4
PI520392	breeding_line	America	Mexico	0.556	0.444	0.556	1	0.026	0.336	0.084	0.553	0.553	4
PI520406	breeding_line	America	Mexico	0.601	0.399	0.601	1	0.142	0.328	0.014	0.517	0.517	4
PI520416	breeding_line	America	Mexico	0.558	0.442	0.558	1	0.009	0.321	0.013	0.657	0.657	4
PI519544	cultivar	America	Mexico	0.524	0.476	0.524	1	0.181	0.38	0.013	0.426	0.426	4
PI634315	cultivar	America	Mexico	0.535	0.465	0.535	1	0.02	0.389	0.018	0.573	0.573	4
PI477881	landrace	America	Peru	0.536	0.464	0.536	1	0.15	0.353	0.099	0.398	0.398	4
CITR11476	breeding_line	America	United_States	0.829	0.171	0.829	1	0.012	0.005	0.006	0.976	0.976	4
CITR12032	breeding_line	America	United_States	0.925	0.075	0.925	1	0.005	0.005	0.008	0.983	0.983	4
CITR15769	breeding_line	America	United_States	0.947	0.053	0.947	1	0.009	0.006	0.006	0.98	0.98	4
CITR15814	breeding_line	America	United_States	0.906	0.094	0.906	1	0.011	0.006	0.108	0.875	0.875	4
CITR8882	breeding_line	America	United_States	0.907	0.093	0.907	1	0.011	0.006	0.027	0.956	0.956	4
PI478304	breeding_line	America	United_States	0.875	0.125	0.875	1	0.042	0.036	0.005	0.918	0.918	4
PI497927	breeding_line	America	United_States	0.857	0.143	0.857	1	0.075	0.021	0.008	0.896	0.896	4
PI510694	breeding_line	America	United_States	0.752	0.248	0.752	1	0.066	0.1	0.013	0.82	0.82	4
PI519445	breeding_line	America	United_States	0.899	0.101	0.899	1	0.012	0.006	0.004	0.978	0.978	4
PI519777	breeding_line	America	United_States	0.965	0.035	0.965	1	0.035	0.006	0.047	0.912	0.912	4
PI520299	breeding_line	America	United_States	0.974	0.026	0.974	1	0.033	0.005	0.013	0.948	0.948	4
PI520518	breeding_line	America	United_States	0.739	0.261	0.739	1	0.051	0.09	0.004	0.856	0.856	4
PI636501	breeding_line	America	United_States	0.801	0.199	0.801	1	0.042	0.065	0.044	0.849	0.849	4
CITR13246	cultivar	America	United_States	0.591	0.409	0.591	1	0.007	0.183	0.017	0.793	0.793	4
PI290486	cultivar	America	United_States	0.715	0.285	0.715	1	0.029	0.045	0.019	0.907	0.907	4
PI290490	cultivar	America	United_States	0.928	0.072	0.928	1	0.005	0.007	0.003	0.984	0.984	4
PI321699	cultivar	America	United_States	0.947	0.053	0.947	1	0.012	0.005	0.005	0.978	0.978	4
PI165476	unkown	America	Uruguay	0.551	0.449	0.551	1	0.118	0.263	0.056	0.564	0.564	4
PI73366	landrace	Asia	Azerbaijan	0.807	0.193	0.807	1	0.324	0.074	0.07	0.532	0.532	4
PI68260	unkown	Asia	Azerbaijan	0.858	0.142	0.858	1	0.388	0.028	0.046	0.539	0.539	4
PI68266	unkown	Asia	Azerbaijan	0.828	0.172	0.828	1	0.401	0.085	0.024	0.49	0.49	4
PI68271	unkown	Asia	Azerbaijan	0.721	0.279	0.721	1	0.169	0.19	0.092	0.549	0.549	4
PI68275	unkown	Asia	Azerbaijan	0.883	0.117	0.883	1	0.314	0.086	0.141	0.459	0.459	4
PI70658	landrace	Asia	China	0.607	0.393	0.607	1	0.073	0.227	0.205	0.496	0.496	4
PI447421	unkown	Asia	China	0.527	0.473	0.527	1	0.024	0.337	0.02	0.619	0.619	4
PI237628	landrace	Asia	Cyprus	0.705	0.295	0.705	1	0.34	0.241	0.077	0.342	0.342	4
PI372451	landrace	Asia	Cyprus	0.959	0.041	0.959	1	0.01	0.004	0.002	0.984	0.984	4
PI57194	landrace	Asia	Georgia	0.94	0.06	0.94	1	0.023	0.009	0.011	0.957	0.957	4
PI78811	landrace	Asia	Georgia	0.872	0.128	0.872	1	0.445	0.027	0.043	0.486	0.486	4
PI624516	landrace	Asia	Iran	0.861	0.139	0.861	1	0.412	0.017	0.016	0.555	0.555	4
PI624850	landrace	Asia	Iran	0.807	0.193	0.807	1	0.222	0.04	0.036	0.702	0.702	4
PI625361	landrace	Asia	Iran	0.866	0.134	0.866	1	0.084	0.013	0.031	0.871	0.871	4
PI81792	cultivar	Asia	Japan	0.756	0.244	0.756	1	0.076	0.118	0.339	0.466	0.466	4
PI260061	cultivar	Asia	Kazakhstan	0.957	0.043	0.957	1	0.008	0.003	0.003	0.986	0.986	4
PI262675	landrace	Asia	Kyrgyzstan	0.711	0.289	0.711	1	0.004	0.007	0.003	0.986	0.986	4
PI519832	cultivar	Asia	Lebanon	0.587	0.413	0.587	1	0.119	0.262	0.188	0.431	0.431	4
PI261823	landrace	Asia	Saudi_Arabia	0.871	0.129	0.871	1	0.069	0.022	0.261	0.648	0.648	4
PI182708	landrace	Asia	Syria	0.728	0.272	0.728	1	0.397	0.119	0.064	0.42	0.42	4
PI177919	landrace	Asia	Turkey	0.685	0.315	0.685	1	0.124	0.157	0.008	0.711	0.711	4
PI178143	landrace	Asia	Turkey	0.805	0.195	0.805	1	0.297	0.083	0.008	0.613	0.613	4
PI178156	landrace	Asia	Turkey	0.784	0.216	0.784	1	0.302	0.098	0.104	0.496	0.496	4
PI182412	landrace	Asia	Turkey	0.798	0.202	0.798	1	0.087	0.093	0.039	0.781	0.781	4
PI84529	landrace	Asia	Uzbekistan	0.711	0.289	0.711	1	0.009	0.013	0.007	0.972	0.972	4
PI316083	breeding_line	Australia	Australia	0.749	0.251	0.749	1	0.276	0.188	0.121	0.415	0.415	4
CITR5122	cultivar	Australia	Australia	0.565	0.435	0.565	1	0.037	0.286	0.226	0.452	0.452	4
PI174645	cultivar	Australia	Australia	0.649	0.351	0.649	1	0.138	0.182	0.059	0.621	0.621	4
PI390208	cultivar	Europe	Bulgaria	0.686	0.314	0.686	1	0.063	0.197	0.188	0.552	0.552	4
PI254011	unkown	Europe	Europe	0.704	0.296	0.704	1	0.008	0.018	0.006	0.969	0.969	4
PI254012	unkown	Europe	Europe	0.704	0.296	0.704	1	0.056	0.18	0.069	0.694	0.694	4
PI254013	unkown	Europe	Europe	0.69	0.31	0.69	1	0.01	0.077	0.008	0.906	0.906	4
PI254014	unkown	Europe	Europe	0.72	0.28	0.72	1	0.005	0.013	0.005	0.977	0.977	4
PI254015	unkown	Europe	Europe	0.8	0.2	0.8	1	0.009	0.014	0.006	0.971	0.971	4
PI278443	unkown	Europe	Former_Soviet_Union	0.687	0.313	0.687	1	0.007	0.017	0.005	0.971	0.971	4
PI306646	breeding_line	Europe	France	0.552	0.448	0.552	1	0.009	0.223	0.019	0.749	0.749	4
PI174625	unkown	Europe	France	0.563	0.437	0.563	1	0.019	0.237	0.072	0.672	0.672	4
PI174697	unkown	Europe	France	0.548	0.452	0.548	1	0.242	0.298	0.035	0.424	0.424	4
PI264434	breeding_line	Europe	Greece	0.753	0.247	0.753	1	0.019	0.146	0.264	0.571	0.571	4
PI264440	breeding_line	Europe	Greece	0.568	0.432	0.568	1	0.226	0.3	0.017	0.457	0.457	4
PI338529	cultivar	Europe	Greece	0.687	0.313	0.687	1	0.288	0.207	0.068	0.437	0.437	4
PI278259	landrace	Europe	Greece	0.739	0.261	0.739	1	0.053	0.055	0.016	0.876	0.876	4
PI278265	landrace	Europe	Greece	0.731	0.269	0.731	1	0.191	0.154	0.023	0.632	0.632	4
PI264992	unkown	Europe	Greece	0.947	0.053	0.947	1	0.006	0.004	0.003	0.987	0.987	4
PI290473	unkown	Europe	Hungary	0.956	0.044	0.956	1	0.007	0.003	0.003	0.987	0.987	4
PI290494	unkown	Europe	Hungary	0.664	0.336	0.664	1	0.043	0.251	0.299	0.407	0.407	4
PI157957	cultivar	Europe	Italy	0.548	0.452	0.548	1	0.013	0.27	0.139	0.578	0.578	4
PI191448	cultivar	Europe	Italy	0.658	0.342	0.658	1	0.022	0.205	0.148	0.625	0.625	4
PI264948	cultivar	Europe	Italy	0.599	0.401	0.599	1	0.024	0.29	0.176	0.51	0.51	4
PI192399	landrace	Europe	Italy	0.676	0.324	0.676	1	0.018	0.233	0.336	0.414	0.414	4
PI94713	landrace	Europe	Italy	0.76	0.24	0.76	1	0.118	0.11	0.127	0.645	0.645	4
PI264947	unkown	Europe	Italy	0.635	0.365	0.635	1	0.026	0.231	0.185	0.558	0.558	4
PI350145	landrace	Europe	Macedonia	0.819	0.181	0.819	1	0.234	0.053	0.011	0.701	0.701	4
PI390348	landrace	Europe	Macedonia	0.715	0.285	0.715	1	0.198	0.085	0.022	0.694	0.694	4
PI405906	landrace	Europe	Macedonia	0.775	0.225	0.775	1	0.216	0.072	0.014	0.698	0.698	4
PI405907	landrace	Europe	Macedonia	0.773	0.227	0.773	1	0.165	0.08	0.008	0.747	0.747	4
PI278377	landrace	Europe	Malta	0.595	0.405	0.595	1	0.04	0.237	0.149	0.574	0.574	4
PI286076	cultivar	Europe	Poland	0.546	0.454	0.546	1	0.039	0.277	0.057	0.627	0.627	4
PI274670	unkown	Europe	Poland	0.559	0.441	0.559	1	0.043	0.268	0.068	0.62	0.62	4
PI274671	unkown	Europe	Poland	0.65	0.35	0.65	1	0.091	0.199	0.185	0.524	0.524	4
PI274676	unkown	Europe	Poland	0.507	0.493	0.507	1	0.011	0.33	0.049	0.609	0.609	4
PI274681	unkown	Europe	Poland	0.72	0.28	0.72	1	0.075	0.15	0.236	0.539	0.539	4
PI274682	unkown	Europe	Poland	0.53	0.47	0.53	1	0.03	0.351	0.259	0.36	0.36	4
PI286063	unkown	Europe	Poland	0.931	0.069	0.931	1	0.02	0.014	0.009	0.957	0.957	4
PI192051	landrace	Europe	Portugal	0.637	0.363	0.637	1	0.132	0.245	0.219	0.404	0.404	4
PI193920	landrace	Europe	Portugal	0.637	0.363	0.637	1	0.048	0.231	0.211	0.509	0.509	4
PI56245	landrace	Europe	Portugal	0.64	0.36	0.64	1	0.063	0.286	0.264	0.388	0.388	4
PI190937	unkown	Europe	Portugal	0.726	0.274	0.726	1	0.015	0.058	0.013	0.915	0.915	4
PI191488	unkown	Europe	Portugal	0.79	0.21	0.79	1	0.052	0.061	0.434	0.453	0.453	4
PI191816	unkown	Europe	Portugal	0.641	0.359	0.641	1	0.213	0.276	0.106	0.405	0.405	4
PI306530	unkown	Europe	Romania	0.674	0.326	0.674	1	0.005	0.009	0.006	0.98	0.98	4
PI251918	cultivar	Europe	Russian_Federation	0.969	0.031	0.969	1	0.006	0.004	0.004	0.986	0.986	4
PI274672	cultivar	Europe	Russian_Federation	0.771	0.229	0.771	1	0.034	0.073	0.041	0.852	0.852	4
CITR7669	landrace	Europe	Russian_Federation	0.707	0.293	0.707	1	0.088	0.17	0.075	0.668	0.668	4
PI374482	landrace	Europe	Serbia	0.608	0.392	0.608	1	0.009	0.187	0.014	0.79	0.79	4
PI191011	landrace	Europe	Spain	0.525	0.475	0.525	1	0.033	0.354	0.134	0.478	0.478	4
PI192711	unkown	Europe	Sweden	0.75	0.25	0.75	1	0.233	0.129	0.178	0.46	0.46	4
PI6020	landrace	Europe	Ukraine	0.939	0.061	0.939	1	0.006	0.005	0.005	0.984	0.984	4
PI57555	unkown	Europe	Ukraine	0.657	0.343	0.657	1	0.007	0.02	0.004	0.969	0.969	4
PI57556	unkown	Europe	Ukraine	0.682	0.318	0.682	1	0.004	0.022	0.007	0.966	0.966	4
PI57558	unkown	Europe	Ukraine	0.737	0.263	0.737	1	0.006	0.005	0.003	0.985	0.985	4
PI57560	unkown	Europe	Ukraine	0.648	0.352	0.648	1	0.008	0.072	0.019	0.901	0.901	4
PI57562	unkown	Europe	Ukraine	0.959	0.041	0.959	1	0.005	0.004	0.003	0.988	0.988	4
PI57593	unkown	Europe	Ukraine	0.754	0.246	0.754	1	0.005	0.005	0.004	0.986	0.986	4
PI57595	unkown	Europe	Ukraine	0.652	0.348	0.652	1	0.011	0.049	0.005	0.935	0.935	4
PI57599	unkown	Europe	Ukraine	0.713	0.287	0.713	1	0.006	0.023	0.004	0.967	0.967	4
PI185233	unkown	Europe	United_Kingdom	0.739	0.261	0.739	1	0.026	0.141	0.404	0.429	0.429	4
PI289604	unkown	Europe	United_Kingdom	0.959	0.041	0.959	1	0.009	0.005	0.003	0.984	0.984	4
PI330546	unkown	Europe	United_Kingdom	0.874	0.126	0.874	1	0.011	0.012	0.154	0.823	0.823	4
PI330547	unkown	Europe	United_Kingdom	0.806	0.194	0.806	1	0.217	0.083	0.173	0.527	0.527	4
CITR14091	unkown	Unknown	Unknown	0.569	0.431	0.569	1	0.01	0.276	0.008	0.707	0.707	4
CITR14094	unkown	Unknown	Unknown	0.946	0.054	0.946	1	0.008	0.004	0.004	0.984	0.984	4
PI520165	cultivar	Africa	Algeria	0.324	0.676	0.676	2	0.078	0.587	0.103	0.232	0.587	2
PI470833	landrace	Africa	Algeria	0.009	0.991	0.991	2	0.003	0.989	0.003	0.005	0.989	2
PI470834	landrace	Africa	Algeria	0.007	0.993	0.993	2	0.003	0.989	0.002	0.006	0.989	2
PI470843	landrace	Africa	Algeria	0.174	0.826	0.826	2	0.007	0.618	0.006	0.368	0.618	2
PI470868	landrace	Africa	Algeria	0.189	0.811	0.811	2	0.01	0.613	0.011	0.366	0.613	2
PI470893	landrace	Africa	Algeria	0.006	0.994	0.994	2	0.006	0.988	0.002	0.003	0.988	2
PI470903	landrace	Africa	Algeria	0.187	0.813	0.813	2	0.005	0.605	0.009	0.381	0.605	2
PI534471	landrace	Africa	Algeria	0.19	0.81	0.81	2	0.016	0.612	0.006	0.366	0.612	2
PI138971	unkown	Africa	Algeria	0.004	0.996	0.996	2	0.002	0.994	0.002	0.002	0.994	2
PI192109	unkown	Africa	Angola	0.455	0.545	0.545	2	0.07	0.448	0.086	0.396	0.448	2
CITR14618	landrace	Africa	Ethiopia	0.005	0.995	0.995	2	0.003	0.994	0.001	0.002	0.994	2
CITR14699	landrace	Africa	Ethiopia	0.151	0.849	0.849	2	0.088	0.799	0.006	0.107	0.799	2
PI195695	landrace	Africa	Ethiopia	0.005	0.995	0.995	2	0.003	0.994	0.001	0.002	0.994	2
PI519642	breeding_line	Africa	Kenya	0.383	0.617	0.617	2	0.111	0.511	0.008	0.369	0.511	2
PI192454	cultivar	Africa	Kenya	0.48	0.52	0.52	2	0.065	0.436	0.188	0.311	0.436	2
PI195905	breeding_line	Africa	Morocco	0.307	0.693	0.693	2	0.047	0.557	0.054	0.342	0.557	2
PI192334	unkown	Africa	Morocco	0.381	0.619	0.619	2	0.11	0.541	0.063	0.285	0.541	2
PI192657	unkown	Africa	Morocco	0.327	0.673	0.673	2	0.02	0.574	0.287	0.119	0.574	2
PI192665	unkown	Africa	Morocco	0.365	0.635	0.635	2	0.079	0.502	0.021	0.399	0.502	2
PI304919	unkown	Africa	Morocco	0.044	0.956	0.956	2	0.017	0.81	0.004	0.169	0.81	2
PI525334	unkown	Africa	Morocco	0.412	0.588	0.588	2	0.359	0.547	0.083	0.01	0.547	2
PI525341	unkown	Africa	Morocco	0.42	0.58	0.58	2	0.357	0.544	0.09	0.009	0.544	2
PI525395	unkown	Africa	Morocco	0.046	0.954	0.954	2	0.04	0.942	0.009	0.009	0.942	2
PI525428	unkown	Africa	Morocco	0.045	0.955	0.955	2	0.013	0.808	0.005	0.174	0.808	2
PI525438	unkown	Africa	Morocco	0.008	0.992	0.992	2	0.004	0.985	0.002	0.009	0.985	2
PI153727	landrace	Africa	North_Africa	0.006	0.994	0.994	2	0.003	0.993	0.001	0.002	0.993	2
PI45441	unkown	Africa	South_Africa	0.329	0.671	0.671	2	0.013	0.492	0.016	0.478	0.492	2
PI306578	breeding_line	Africa	Tunisia	0.44	0.56	0.56	2	0.24	0.492	0.012	0.256	0.492	2
PI278383	cultivar	Africa	Tunisia	0.042	0.958	0.958	2	0.017	0.802	0.003	0.178	0.802	2
CITR15513	landrace	Africa	Tunisia	0.005	0.995	0.995	2	0.002	0.994	0.001	0.003	0.994	2
CITR6874	landrace	Africa	Tunisia	0.488	0.512	0.512	2	0.159	0.397	0.112	0.331	0.397	2
CITR6876	landrace	Africa	Tunisia	0.033	0.967	0.967	2	0.026	0.958	0.005	0.01	0.958	2
PI534343	landrace	Africa	Tunisia	0.449	0.551	0.551	2	0.484	0.496	0.01	0.01	0.496	2
PI534351	landrace	Africa	Tunisia	0.004	0.996	0.996	2	0.003	0.993	0.001	0.003	0.993	2
PI534367	landrace	Africa	Tunisia	0.005	0.995	0.995	2	0.002	0.995	0.002	0.001	0.995	2
PI534370	landrace	Africa	Tunisia	0.007	0.993	0.993	2	0.004	0.99	0.003	0.003	0.99	2
PI51210	unkown	Africa	Tunisia	0.015	0.985	0.985	2	0.013	0.959	0.006	0.022	0.959	2
PI324927	breeding_line	America	Argentina	0.189	0.811	0.811	2	0.13	0.756	0.033	0.081	0.756	2
PI324928	breeding_line	America	Argentina	0.274	0.726	0.726	2	0.098	0.678	0.032	0.193	0.678	2
PI383915	breeding_line	America	Argentina	0.365	0.635	0.635	2	0.262	0.59	0.026	0.122	0.59	2
PI383914	cultivar	America	Argentina	0.076	0.924	0.924	2	0.037	0.829	0.004	0.13	0.829	2
PI383916	cultivar	America	Argentina	0.018	0.982	0.982	2	0.027	0.939	0.002	0.032	0.939	2
PI565264	landrace	America	Bolivia	0.388	0.612	0.612	2	0.014	0.473	0.144	0.369	0.473	2
PI478427	unkown	America	Bolivia	0.41	0.59	0.59	2	0.057	0.499	0.149	0.295	0.499	2
PI519170	breeding_line	America	Chile	0.231	0.769	0.769	2	0.024	0.754	0.192	0.03	0.754	2
PI519171	breeding_line	America	Chile	0.097	0.903	0.903	2	0.016	0.851	0.019	0.114	0.851	2
PI519174	breeding_line	America	Chile	0.028	0.972	0.972	2	0.014	0.906	0.005	0.075	0.906	2
PI324517	cultivar	America	Chile	0.037	0.963	0.963	2	0.009	0.972	0.014	0.005	0.972	2
PI324519	cultivar	America	Chile	0.026	0.974	0.974	2	0.027	0.958	0.006	0.009	0.958	2
PI230366	unkown	America	Chile	0.017	0.983	0.983	2	0.011	0.977	0.008	0.004	0.977	2
PI230367	unkown	America	Chile	0.048	0.952	0.952	2	0.008	0.951	0.034	0.008	0.951	2
PI231305	unkown	America	Chile	0.057	0.943	0.943	2	0.038	0.937	0.018	0.008	0.937	2
PI324518	unkown	America	Chile	0.39	0.61	0.61	2	0.018	0.492	0.011	0.479	0.492	2
PI286539	cultivar	America	Ecuador	0.346	0.654	0.654	2	0.013	0.572	0.23	0.185	0.572	2
PI89642	unkown	America	Honduras	0.484	0.516	0.516	2	0.093	0.456	0.189	0.261	0.456	2
PI168916	breeding_line	America	Mexico	0.412	0.588	0.588	2	0.024	0.455	0.119	0.402	0.455	2
PI168922	breeding_line	America	Mexico	0.443	0.557	0.557	2	0.054	0.44	0.114	0.392	0.44	2
PI519556	breeding_line	America	Mexico	0.402	0.598	0.598	2	0.023	0.488	0.032	0.457	0.488	2
PI519732	breeding_line	America	Mexico	0.444	0.556	0.556	2	0.088	0.46	0.084	0.368	0.46	2
PI519753	breeding_line	America	Mexico	0.402	0.598	0.598	2	0.174	0.553	0.115	0.159	0.553	2
PI519887	breeding_line	America	Mexico	0.277	0.723	0.723	2	0.03	0.71	0.192	0.068	0.71	2
PI520362	breeding_line	America	Mexico	0.428	0.572	0.572	2	0.028	0.479	0.052	0.44	0.479	2
PI477911	cultivar	America	Peru	0.004	0.996	0.996	2	0.002	0.994	0.001	0.003	0.994	2
PI519453	cultivar	America	Peru	0.436	0.564	0.564	2	0.025	0.509	0.18	0.286	0.509	2
PI91956	landrace	America	Peru	0.376	0.624	0.624	2	0.077	0.509	0.098	0.315	0.509	2
PI43340	landrace	America	Uruguay	0.232	0.768	0.768	2	0.02	0.643	0.132	0.205	0.643	2
PI43341	landrace	America	Uruguay	0.233	0.767	0.767	2	0.01	0.643	0.129	0.217	0.643	2
PI43342	landrace	America	Uruguay	0.228	0.772	0.772	2	0.01	0.636	0.112	0.242	0.636	2
PI253964	landrace	Asia	Iraq	0.004	0.996	0.996	2	0.003	0.993	0.001	0.003	0.993	2
PI481580	landrace	Asia	Iraq	0.004	0.996	0.996	2	0.002	0.994	0.002	0.002	0.994	2
PI384044	cultivar	Asia	Israel	0.361	0.639	0.639	2	0.244	0.596	0.121	0.039	0.596	2
PI384037	landrace	Asia	Israel	0.172	0.828	0.828	2	0.196	0.761	0.007	0.037	0.761	2
PI249822	unkown	Asia	Israel	0.358	0.642	0.642	2	0.019	0.524	0.015	0.442	0.524	2
PI223155	unkown	Asia	Jordan	0.216	0.784	0.784	2	0.032	0.7	0.205	0.063	0.7	2
PI283151	unkown	Asia	Jordan	0.004	0.996	0.996	2	0.002	0.995	0.001	0.002	0.995	2
PI182738	landrace	Asia	Lebanon	0.004	0.996	0.996	2	0.003	0.993	0.001	0.002	0.993	2
PI182668	unkown	Asia	Lebanon	0.003	0.997	0.997	2	0.003	0.993	0.002	0.003	0.993	2
PI182676	unkown	Asia	Lebanon	0.004	0.996	0.996	2	0.002	0.994	0.001	0.003	0.994	2
PI342646	unkown	Asia	Lebanon	0.055	0.945	0.945	2	0.032	0.901	0.015	0.053	0.901	2
PI519559	breeding_line	Asia	Syria	0.355	0.645	0.645	2	0.08	0.51	0.014	0.396	0.51	2
PI519619	breeding_line	Asia	Syria	0.362	0.638	0.638	2	0.091	0.509	0.008	0.392	0.509	2
PI519639	breeding_line	Asia	Syria	0.423	0.577	0.577	2	0.108	0.465	0.018	0.409	0.465	2
PI306657	breeding_line	Europe	France	0.404	0.596	0.596	2	0.416	0.533	0.014	0.037	0.533	2
PI306658	breeding_line	Europe	France	0.412	0.588	0.588	2	0.117	0.543	0.102	0.238	0.543	2
PI191571	unkown	Europe	France	0.424	0.576	0.576	2	0.029	0.416	0.17	0.386	0.416	2
PI43247	landrace	Europe	Greece	0.149	0.851	0.851	2	0.019	0.779	0.187	0.015	0.779	2
PI306570	breeding_line	Europe	Italy	0.004	0.996	0.996	2	0.002	0.994	0.001	0.002	0.994	2
PI367224	breeding_line	Europe	Italy	0.376	0.624	0.624	2	0.069	0.521	0.046	0.364	0.521	2
PI367227	breeding_line	Europe	Italy	0.223	0.777	0.777	2	0.023	0.714	0.024	0.239	0.714	2
PI367240	cultivar	Europe	Italy	0.118	0.882	0.882	2	0.083	0.85	0.022	0.045	0.85	2
PI519811	cultivar	Europe	Italy	0.147	0.853	0.853	2	0.024	0.794	0.028	0.154	0.794	2
PI278376	landrace	Europe	Malta	0.209	0.791	0.791	2	0.024	0.729	0.208	0.039	0.729	2
PI278378	landrace	Europe	Malta	0.016	0.984	0.984	2	0.008	0.968	0.009	0.015	0.968	2
PI278379	landrace	Europe	Malta	0.041	0.959	0.959	2	0.012	0.831	0.006	0.152	0.831	2
PI274678	unkown	Europe	Poland	0.149	0.851	0.851	2	0.015	0.761	0.195	0.029	0.761	2
PI134929	landrace	Europe	Portugal	0.235	0.765	0.765	2	0.032	0.684	0.133	0.151	0.684	2
PI185762	landrace	Europe	Portugal	0.44	0.56	0.56	2	0.007	0.422	0.277	0.293	0.422	2
PI191654	landrace	Europe	Portugal	0.144	0.856	0.856	2	0.012	0.72	0.158	0.109	0.72	2
PI191958	landrace	Europe	Portugal	0.361	0.639	0.639	2	0.018	0.527	0.217	0.238	0.527	2
PI192044	landrace	Europe	Portugal	0.344	0.656	0.656	2	0.017	0.537	0.113	0.333	0.537	2
PI192852	landrace	Europe	Portugal	0.362	0.638	0.638	2	0.012	0.489	0.204	0.294	0.489	2
PI184540	unkown	Europe	Portugal	0.359	0.641	0.641	2	0.007	0.442	0.156	0.395	0.442	2
PI190977	unkown	Europe	Portugal	0.325	0.675	0.675	2	0.071	0.569	0.092	0.268	0.569	2
PI191624	unkown	Europe	Portugal	0.215	0.785	0.785	2	0.053	0.746	0.142	0.059	0.746	2
PI32156	landrace	Europe	Russian_Federation	0.189	0.811	0.811	2	0.025	0.732	0.203	0.041	0.732	2
PI191356	unkown	Europe	Russian_Federation	0.214	0.786	0.786	2	0.014	0.631	0.116	0.239	0.631	2
PI191078	breeding_line	Europe	Spain	0.475	0.525	0.525	2	0.076	0.398	0.19	0.337	0.398	2
PI191183	landrace	Europe	Spain	0.354	0.646	0.646	2	0.011	0.539	0.179	0.271	0.539	2
PI191191	landrace	Europe	Spain	0.447	0.553	0.553	2	0.039	0.407	0.168	0.387	0.407	2
PI47891	landrace	Europe	Spain	0.441	0.559	0.559	2	0.06	0.444	0.151	0.346	0.444	2
PI470875	landrace	Africa	Algeria	0.352	0.648	0.648	2	0.041	0.464	0.012	0.483	0.483	4
PI55543	landrace	Africa	Tunisia	0.413	0.587	0.587	2	0.015	0.386	0.015	0.583	0.583	4
PI519620	breeding_line	America	Chile	0.482	0.518	0.518	2	0.024	0.355	0.005	0.616	0.616	4
PI519566	breeding_line	America	Mexico	0.476	0.524	0.524	2	0.018	0.407	0.042	0.533	0.533	4
PI519862	breeding_line	America	Mexico	0.489	0.511	0.511	2	0.016	0.404	0.01	0.57	0.57	4
PI520407	breeding_line	America	Mexico	0.42	0.58	0.58	2	0.051	0.463	0.01	0.476	0.476	4
PI94701	landrace	Asia	Ancient_Palestine	0.494	0.506	0.506	2	0.051	0.301	0.007	0.64	0.64	4
PI94710	landrace	Europe	Former_Soviet_Union	0.468	0.532	0.532	2	0.028	0.347	0.067	0.558	0.558	4
PI383416	breeding_line	Europe	France	0.448	0.552	0.552	2	0.029	0.379	0.024	0.568	0.568	4
PI184641	landrace	Europe	Portugal	0.481	0.519	0.519	2	0.011	0.376	0.118	0.496	0.496	4
PI191615	landrace	Europe	Spain	0.472	0.528	0.528	2	0.063	0.368	0.066	0.504	0.504	4
PI278502	unkown	Europe	Spain	0.484	0.516	0.516	2	0.032	0.381	0.164	0.423	0.423	4
PI278503	unkown	Europe	Spain	0.493	0.507	0.507	2	0.112	0.379	0.011	0.498	0.498	4
