# Supplementary material for: A Genome-Wide Association Study of Highly Heritable Agronomic Traits in Durum Wheat
Source: Front Plant Sci. 2019 Jul 17;10:919. doi: 10.3389/fpls.2019.00919 (PMC6652809; doi:10.3389/fpls.2019.00919)
Supplement: TABLE S3 — Markers significantly associated with traits identified by GWAS. [file Table_3.XLSX]

## Sheet: Table S3
Table S3. Markers significantly associated with traits identified by GWAS.
Trait	Marker		Genetic position (cM)		Physical position (Mb)		LD (r2)																-log10(P)	r2	Minor Allele	MAF	Effect
			Chr	Pos	Chr	Pos
GP	IWA1376	locus.1A.1	1A	6.533	1A	1177254	1																6.2041	0.0592745	A	0.158859	-2.6976
SN	IWA4021	locus.1A.2	1A	170.694	1A	579864828	0.000278932	1															3.51627	0.0281701	A	0.156187	1.15184
SN	IWA6890	locus.1B.1	1B	66.849	1B	336209877	1																3.28909	0.0260313	A	0.0750507	1.5968
WX	IWA5076	locus.1B.2	1B	93.73	1B	532173142	0.00236521	1															3.38871	0.0259402	A	0.0709939	-1.15952
FLW	IWA1562	locus.2A.1	2A	6.247	2A	4216316	1																3.82042	0.0638437	A	0.307692	-0.182255
SN	IWA4441	locus.2A.2	2A	36.325	2A	30452299	0.155986	1															3.37758	0.026868	A	0.0650407	-1.5725
FLL	IWA2696	locus.2A.2	2A	38.82	2A	32146679	0.190887	0.441421	1														3.90938	0.03198	A	0.0851927	4.59357
FLL	IWA7410	locus.2A.2	2A	38.82	2A	32146907	0.174256	0.481991	0.921081	1													3.7968	0.0309045	A	0.0791075	-4.51589
HD	IWA6478	locus.2A.3	2A	61.58	2A	45120215	0.0956131	0.133216	0.0623514	0.0700748	1												3.79667	0.02967	A	0.0650407	4.72975
HD	IWA6477	locus.2A.3	2A	61.58	2A	45120233	0.0956131	0.133216	0.0623514	0.0700748	0.997464	1											3.79667	0.02967	A	0.0650407	-4.72975
FFD	IWA5023	locus.2A.4	2A	71.71	2A	70986675	0.109824	0.0860658	0.10122	0.0605874	0.0377084	0.0377084	1										3.48633	0.0266542	A	0.0691057	0.0971105
GL	IWA5271	locus.2A.5	NA	NA	2A	753980276	0.127842	0.163703	0.322089	0.249641	0.0822432	0.0822432	0.0469918	1									3.50786	0.0278691	A	0.0669456	0.399136
WX	IWA627	locus.2A.6	2A	76.56	2B	131573084	0.0016031	0.00654376	0.0025819	0.00349481	0.000331977	0.000331977	0.000235223	0.000171107	1								3.74965	0.0292223	A	0.0750507	1.46991
PH	IWA3431	locus.2A.7	2A	84.92	2A	199582669	0.114489	0.162304	0.304278	0.333529	0.0212878	0.0212878	0.0462598	0.133529	0.00166091	1							3.27026	0.0268979	A	0.0933063	0.219748
HD	IWA7336	locus.2A.7	2A	85.52	2A	461979903	0.0664958	0.043988	0.123154	0.130968	0.00277554	0.00277554	0.00701261	0.100692	0.0076566	0.268627	1						3.45031	0.0277414	A	0.0873984	5.60435
GP	IWA200	locus.2A.8	2A	160.159	2A	690934270	0.000451646	0.0231819	0.0243977	0.01716	0.0287534	0.0287534	0.0102634	0.0184773	3.88884e-08	0.000987311	0.0278568	1					4.15766	0.0369202	A	0.350913	-1.92151
PH	IWA2370	locus.2A.9	2A	192.98	2A	743386926	0.0741785	0.0074402	0.0127409	0.010103	0.0107061	0.0107061	0.0166462	0.011015	2.90814e-05	0.024943	0.000129627	0.0258302	1				3.16848	0.026016	A	0.342159	0.140976
GC	IWA1917	locus.2A.10	2A	209.88	2A	770011065	0.0266976	0.000100913	0.00472773	0.00331227	0.00691796	0.00691796	0.00140247	0.00465083	0.0114399	0.0130704	0.0289729	0.0531558	5.40633e-06	1			3.86361	0.0341871	A	0.26626	-1.92619
FLL	IWA7916	locus.2B.1	2B	83.7	2B	53464964																	3.62133	0.0295542	A	0.434426	2.17176
GL	IWA7771	locus.3A.1	3A	16.017	3A	10217457	1																3.5545	0.0301502	A	0.126949	0.406981
GR	IWA7771	locus.3A.1	3A	16.02	3A	10217457	0.999055	1															3.91897	0.0338307	A	0.126949	0.169936
DT	IWA6387	locus.3A.1	3A	18.52	3A	12781485	0.347693	0.347693	1														3.48	0.02532	A	0.249489	0.54
DT	IWA4781	locus.3A.2	3A	31.01	3B	16452040	0.000646036	0.000646036	0.000105327	1													3.48	0.03166	A	0.0630081	-1
HD	IWA4781	locus.3A.2	3A	31.01	3B	16452040	0.000646036	0.000646036	0.000105327	0.99747	1												5.05761	0.0415585	A	0.0630081	-5.36469
FFD	IWA2239	locus.3A.3	3A	70.55	3A	134600816	0.00323192	0.00323192	0.0106564	0.11449	0.11449	1											3.53233	0.0269216	A	0.0649087	0.121223
GA	IWA5039	locus.3A.3	3A	70.68	3A	186747960	0.000151373	0.000151373	0.0235493	0.0272818	0.0272818	0.18947	1										3.67137	0.0288694	A	0.0993915	-1.19808
KW	IWA5039	locus.3A.3	3A	70.68	3A	186747960	0.000151373	0.000151373	0.0235493	0.0272818	0.0272818	0.18947	0.998373	1									3.81776	0.0302373	A	0.0993915	-4.40261
FFD	IWA2069	locus.3A.3	3A	61.78	3A	453934347	0.000790829	0.000790829	0.00448951	0.0887394	0.0887394	0.215029	0.348611	0.348611	1								6.9644	0.0594074	A	0.159836	0.124742
GW	IWA2069	locus.3A.3	3A	61.78	3A	453934347	0.000790829	0.000790829	0.00448951	0.0887394	0.0887394	0.215029	0.348611	0.348611	0.998922	1							3.81183	0.0303804	A	0.159836	0.147513
FFD	IWA5616	locus.3A.3	3A	61.78	3A	454516382	0.000745232	0.000745232	0.00459445	0.0892133	0.0892133	0.215984	0.349897	0.349897	0.994073	0.994073	1						6.94988	0.0592439	A	0.159184	0.124562
GW	IWA5616	locus.3A.3	3A	61.78	3A	454516382	0.000745232	0.000745232	0.00459445	0.0892133	0.0892133	0.215984	0.349897	0.349897	0.994073	0.994073	0.998923	1					3.79769	0.0302291	A	0.159184	0.147171
SN	IWA2023	locus.3A.3	3A	88.259	3A	507465738	0.0034439	0.0034439	5.49628e-08	0.0990334	0.0990334	0.2405	0.0900811	0.0900811	0.325517	0.325517	0.327123	0.327123	1				5.20139	0.0477953	A	0.0654008	-4.07102
GR	IWA2023	locus.3A.3	3A	88.26	3A	507465738	0.0034439	0.0034439	5.49628e-08	0.0990334	0.0990334	0.2405	0.0900811	0.0900811	0.325517	0.325517	0.327123	0.327123	0.997463	1			3.9811	0.0333729	A	0.0654008	0.3844
GW	IWA2023	locus.3A.3	3A	88.26	3A	507465738	0.0034439	0.0034439	5.49628e-08	0.0990334	0.0990334	0.2405	0.0900811	0.0900811	0.325517	0.325517	0.327123	0.327123	0.997463	0.997463	1		5.08812	0.0438576	A	0.0654008	-0.333369
GC	IWA8614	locus.3A.4	3A	184.4	1A	546042431	0.0353343	0.0353343	0.0204704	0.00795819	0.00795819	0.0157642	0.00293845	0.00293845	0.00282597	0.00282597	0.00273454	0.00273454	0.0124122	0.0124122	0.0124122	1	4.48357	0.0421815	A	0.323045	-2.17252
GL	IWA537	locus.3B.1	3B	95.757	3B	498064254	1																3.46613	0.0281802	A	0.102459	-0.567714
SN	IWA2782	locus.3B.2	3B	100.084	3B	568567753	0.0454044	1															3.70294	0.0304519	A	0.055102	1.69131
DT	IWA6702	locus.4A.1	4A	48.52	4A	70314492	1																3.49	0.04106	A	0.302658	-0.47
DT	IWA5236	locus.4A.1	4A	48.52	4A	70813292	0.999583	1															3.49	0.04106	B	0.302658	0.47
DT	IWA5237	locus.4A.1	4A	48.52	4B	479153318	0.987996	0.987996	1														3.23	0.03593	B	0.300203	0.45
DT	IWA7124	locus.4A.1	4A	48.52	NA	NA	0.989146	0.989146	0.955717	1													3.48	0.04243	A	0.304878	-0.47
FLA	IWA6701	locus.4A.2	4A	48.52	4A	70314161	0.128129	0.128129	0.102935	0.12679	1												3.64483	0.0286512	A	0.0528455	-2.09486
FLA	IWA8150	locus.4A.2	4A	48.52	4A	72028326	0.122948	0.122948	0.0979469	0.121663	0.880243	1											3.48599	0.0269415	A	0.050813	1.86347
DT	IWA3818	locus.4A.2	4A	51.63	4A	81819553	0.628945	0.628945	0.626608	0.634387	0.10138	0.0860312	1										4.32	0.04933	A	0.354167	-0.52
FLA	IWA7080	locus.4A.2	4A	51.63	4B	464166255	0.11301	0.11301	0.114919	0.111409	0.608344	0.580106	0.0419985	1									3.46202	0.0270047	A	0.0717213	-1.46029
SN	IWA6911	locus.4A.2	4A	52.206	4A	90323508	0.0274832	0.0274832	0.0279646	0.0272209	0.517528	0.45362	0.0290843	0.33395	1								3.51326	0.0282332	A	0.0894309	1.90239
SN	IWA2816	locus.4A.2	4A	136.315	4A	641504397	0.00828814	0.00828814	0.00440925	0.0125191	0.181547	0.167059	0.00153461	0.267572	0.227061	1							5.44368	0.0468613	A	0.148676	-2.50203
PC	IWA2816	locus.4A.2	4A	136.32	4A	641504397	0.00828814	0.00828814	0.00440925	0.0125191	0.181547	0.167059	0.00153461	0.267572	0.227061	0.998936	1						3.57752	0.0291244	A	0.148676	-0.39656
GW	IWA7322	locus.4A.3	4A	150.84	7A	40534639	0.00381012	0.00381012	0.00412159	0.00351778	0.024503	0.0275158	0.0133551	0.0104613	0.0953945	0.0209536	0.0209536	1					3.54769	0.0277669	A	0.172414	0.0926185
DT	IWA4854	locus.4B.1	4B	48.95	4B	46609215	1																3.14	0.03205	A	0.105906	-0.66
PH	IWA4854	locus.4B.1	4B	48.95	4B	46609215	0.998361	1															6.61923	0.0610681	A	0.105906	0.0714115
DT	IWA75	locus.4B.1	4B	50.84	4B	60204751	0.379439	0.379439	1														3.66	0.03705	A	0.126789	-0.72
DT	IWA76	locus.4B.1	4B	50.84	4B	60204534	0.384479	0.384479	0.985499	1													3.59	0.03732	A	0.12831	-0.71
DT	IWA8263	locus.4B.1	4B	50.84	4A	556754034	0.375605	0.375605	0.9385	0.951401	1												3.77	0.03703	A	0.133874	-0.72
DT	IWA453	locus.4B.1	4B	51.29	4B	87398909	0.246675	0.246675	0.704123	0.698828	0.664397	1											3.16	0.02938	A	0.10142	-0.78
DT	IWA327	locus.4B.1	4B	51.29	4B	107658753	0.445487	0.445487	0.439991	0.43979	0.417656	0.577518	1										4.89	0.04894	B	0.0772358	1.12
SN	IWA14	locus.5A.1	5A	9.355	5A	9659083	1																3.41519	0.0272364	A	0.24898	-0.952481
WX	IWA8201	locus.5A.2	5A	50.24	5A	78154569	0.0396795	1															3.54095	0.0273205	A	0.0730223	1.48455
WX	IWA8202	locus.5A.2	5A	50.24	5A	78154731	0.0406197	0.969524	1														3.69422	0.0287162	A	0.0750507	-1.53943
FLL	IWA138	locus.5A.2	5A	81.69	5A	476668591	0.02659	0.30733	0.333098	1													3.37023	0.0273836	A	0.0625	-5.68195
FFD	IWA1600	locus.5A.3	5A	103.49	5A	538321211	0.0107078	0.0518563	0.0653838	0.148937	1												3.55468	0.0272075	A	0.0589431	-0.0921381
PH	IWA6456	locus.5A.4	5A	107.66	5A	549356103	0.00101963	0.0101821	0.0107401	0.0105913	0.00604055	1											3.31223	0.0274173	A	0.235772	0.0520734
SN	IWA7044	locus.5A.5	5A	151.435	5A	610217002	0.0421399	0.200357	0.216343	0.236536	0.081559	0.000700283	1										4.27173	0.0360946	A	0.102941	1.56173
SN	IWA7043	locus.5A.5	5A	151.435	5A	610216850	0.043505	0.205712	0.221894	0.243991	0.0846039	0.000616963	0.962308	1									3.86094	0.0314485	A	0.0995935	1.45196
SN	IWA2412	locus.5A.6	5A	151.435	5A	617361387	0.00744425	0.0126326	0.0117627	0.0944398	0.0550945	0.000366862	0.130121	0.11374	1								3.3736	0.0268253	A	0.10142	1.41017
FLL	IWA1144	locus.5B.1	5B	36.56	5B	26950989	1																3.05913	0.0239392	A	0.144016	3.46081
FLR	IWA1144	locus.5B.1	5B	36.56	5B	26950989	0.998948	1															3.80956	0.0514443	A	0.144016	3.29404
FLL	IWA2834	locus.5B.1	5A	9.36	5B	134129086	0.295861	0.295861	1														3.279	0.027234	A	0.0550847	-5.99576
FLL	IWA2833	locus.5B.1	5B	63.44	5B	134129312	0.295316	0.295316	0.995275	1													3.27237	0.0268438	A	0.0549683	-5.98846
SN	IWA5217	locus.5B.2	5B	101.668	5B	466172014	0.0780756	0.0780756	0.111373	0.111484	1												3.8017	0.0317204	A	0.0732218	2.16629
WX	IWA5217	locus.5B.2	5B	101.67	5B	466172014	0.0780756	0.0780756	0.111373	0.111484	0.99864	1											4.61053	0.0392094	A	0.0732218	-2.19304
WX	IWA4622	locus.5B.2	5B	101.67	5B	466172922	0.0630323	0.0630323	0.089236	0.0892945	0.785465	0.785465	1										3.76358	0.0293495	A	0.0912779	-1.4205
HD	IWA1730	locus.5B.3	5B	119.52	5B	515193956	0.199103	0.199103	0.0895995	0.0891913	0.0265664	0.0265664	0.0405935	1									3.54833	0.027383	A	0.342799	-2.66427
PC	IWA4635	locus.5B.4	5B	205.26	5B	679347074	0.335149	0.335149	0.390162	0.389506	0.0741976	0.0741976	0.0379153	0.100569	1								4.37833	0.0379808	A	0.110879	-0.403406
PC	IWA4748	locus.5B.4	5B	205.99	5B	679350309	0.304537	0.304537	0.338725	0.338223	0.0437457	0.0437457	0.0319036	0.0986816	0.991474	1							3.49508	0.028175	A	0.111562	-0.314399
GL	IWA1262	locus.6A.1	6A	117.039	6A	459074978	1																4.11853	0.0334948	A	0.304878	-0.260328
FLL	IWA1856	locus.6A.2	6A	115.76	NA	NA	0.0183713	1															3.29963	0.0263116	A	0.119919	-2.95885
FLL	IWA6811	locus.6A.2	6A	115.76	6A	545815363	0.0183713	0.999105	1														3.29963	0.0263116	A	0.119919	-2.95885
FLL	IWA3269	locus.6A.2	6A	115.76	6A	545827250	0.0258928	0.946364	0.946364	1													3.36021	0.0267638	A	0.125761	2.9707
FLL	IWA6938	locus.6A.2	6A	115.76	6A	545832250	0.0183713	0.999105	0.999105	0.946364	1												3.29963	0.0263116	A	0.119919	2.95885
FLL	IWA6812	locus.6A.2	6A	115.76	6A	545815370	0.0183713	0.999105	0.999105	0.946364	0.999105	1											3.29963	0.0263116	A	0.119919	-2.95885
SN	IWA1743	locus.6B.1	6B	79.999	6B	226865992	1																3.74029	0.0316803	A	0.052521	-2.00084
HD	IWA7116	locus.6B.2	6B	139.77	6B	694119097	0.000400404	1															4.32322	0.0361444	A	0.154176	-3.21773
GA	IWA3903	locus.7A.1	7A	61.45	7A	118144422	1																3.42699	0.0272259	A	0.161885	-1.00408
GA	IWA4186	locus.7A.1	7A	61.62	7A	118329221	0.993667	1															3.40906	0.0265471	A	0.162602	0.998808
GC	IWA7749	locus.7A.2	7A	102.48	7A	598216756	0.0119972	0.0124716	1														4.16081	0.0372089	A	0.10142	4.30478
SN	IWA4364	locus.7A.3	7A	175.635	7A	717036664	0.00384236	0.00463469	0.00183672	1													3.2682	0.0259067	A	0.301426	-0.982305
GL	IWA4363	locus.7A.3	7A	171.326	7A	717036767	0.00893261	0.00916953	0.000559214	0.515402	1												4.17201	0.0369751	A	0.182028	0.426694
GA	IWA4363	locus.7A.3	7A	171.33	7A	717036767	0.00893261	0.00916953	0.000559214	0.515402	0.999439	1											3.66808	0.0319937	A	0.182028	1.26593
HD	IWA8360	NA	5D	36.67	NA	NA																	3.44064	0.0264059	A	0.0527383	8.17022
