# Supplementary material for: A Genome-Wide Association Study of Highly Heritable Agronomic Traits in Durum Wheat
Source: Front Plant Sci. 2019 Jul 17;10:919. doi: 10.3389/fpls.2019.00919 (PMC6652809; doi:10.3389/fpls.2019.00919)
Supplement: TABLE S4 — Reported QTL and candidate genes underlying GWAS loci. [file Table_4.XLSX]

## Sheet: Table S4
Table S4. Reported QTL and candidate genes underlying GWAS loci
Trait	Marker		Genetic position (cM)		Physical position (Mb)		reported QTL	candidate genes
			Chr	Pos	Chr	Pos		start	stop	gene	annotation
GP	IWA4754	locus.1A.1	1A	6.533	1A	1177254		10227258	10241556	TraesCS1A01G021500	MYB transcription factor
SN	IWA6890	locus.1B.1	1B	66.849	1B	336209877		317439606	317443109	TraesCS1B01G176000	Cytokinin oxidase/dehydrogenase
HD	IWA6478	locus.2A.3	2A	61.58	2A	45120215	Ppd-A1(Wilhelm et al., 2009)
HD	IWA7336	locus.2A.7	2A	85.52	2A	461979903		436720347	436721431	TraesCS2A01G269700	Flowering promoting factor-like 1
PH	IWA2370	locus.2A.9	2A	192.98	2A	743386926		752336461	752337915	TraesCS2A01G540400	Gibberellin 3-beta-hydroxylase 2
DT	IWA6387	locus.3A.1	3A	18.52	3A	12781485	MQTL23 (Gupta et al., 2017)
GW	IWA2069	locus.3A.3	3A	61.78	3A	453934347	QGw.cau-3A (E6) (Wu et al., 2015)
SN	IWA2782	locus.3B.2	3B	100.084	3B	568567753		554116202	554120133	TraesCS3B01G344600	Cytokinin oxidase/dehydrogenase
FLA	IWA6701	locus.4A.2	4A	48.52	4A	70314161	QFlan.cau-4A (E1) (Wu et al., 2016)
DT	IWA4854	locus.4B.1	4B	48.95	4B	46609215	qDSI.4B (Kadam et al., 2012)	67095033	67096490	TraesCS4B01G072100	WD40-repeat protein
								67352783	67354225	TraesCS4B01G072200	WD40-repeat protein
								67542399	67543820	TraesCS4B01G072300	WD40-repeat protein
PH	IWA4854	locus.4B.1	4B	48.95	4B	46609215	Rht-B1 (Peng et al., 1999)
FLL	IWA138	locus.5A.2	5A	81.69	5A	476668591	QFLL-5A.1 (Liu et al., 2018)
PH	IWA6456	locus.5A.4	5A	107.66	5A	549356103	Rht9 (Ellis et al., 2005)
WX	IWA5217	locus.5B.2	5B	101.67	5B	466172014	qW.aww-5B-2 (Bennett et al., 2012)
HD	IWA8069	locus.5B.3	5B	119.52	5B	513609068	QEet.aww-5B (Bennett et al., 2012)
PC	IWA37	locus.5B.4	5B	204.77	5B	678337596	QCpt.nau-5B2 (Ma et al., 2007)
GL	IWA1262	locus.6A.1	6A	117.039	6A	459074978		461986543	461987711	TraesCS6A01G249200	Expansin protein
								462225749	462227103	TraesCS6A01G249300	Expansin protein
								462253927	462255119	TraesCS6A01G249400	Expansin protein
FLL	IWA1856	locus.6A.2	6A	115.76	NA	NA		543394805	543397168	TraesCS6A01G308500	AtPIN1
SN	IWA4364	locus.7A.3	7A	175.635	7A	717036664		714316592	714317097	TraesCS7A01G765500LC	Cytokinin oxidase/dehydrogenase
								714340482	714342889	TraesCS7A01G536900	Cytokinin oxidase/dehydrogenase
