# Supplementary material for: A Genome-Wide Association Study of Highly Heritable Agronomic Traits in Durum Wheat
Source: Front Plant Sci. 2019 Jul 17;10:919. doi: 10.3389/fpls.2019.00919 (PMC6652809; doi:10.3389/fpls.2019.00919)
Supplement: TABLE S5 — The presumed function of candidate genes for the DT trait located in the 4B.1 region. [file Table_5.XLSX]

## Sheet: Sheet1
Table S5. The presumed function of candidate genes for the DT trait located in the 4B.1 region.
Gene ID a	Chromosome	Start position	End position	Species	Anotation	Pfam ID	Interpro ID	GO ID	Gene expression (log2(TPM)) b
									Control	Drought treatment(1 hour)	Drought treatment(6 hour)	heat treatment(1 hour)	heat treatment(6 hour)	Drought and heat treatment(1 hour)	Drought and heat treatment(6 hour)
TraesCS4B01G066900	4B	59853917	59854390	tr|C3VWR7|C3VWR7_TRITI	Dimeric alpha-amylase inhibitor	PF00234: Protease inhibitor/seed storage/LTP family	IPR006105: Cereal seed allergen/trypsin and alpha-amylase inhibitor, conserved site; IPR006106: Cereal seed allergen/grain softness/trypsin and alpha-amylase inhibitor; IPR016140: Bifunctional inhibitor/plant lipid transfer protein/seed storage helical domain	GO:0004867 MF: serine-type endopeptidase inhibitor activity	0	0	0	0	0	0	0
TraesCS4B01G067000	4B	59866358	59866678	tr|W5ETH9|W5ETH9_WHEAT	Cysteine proteinase inhibitor	PF16845: Aspartic acid proteinase inhibitor	IPR000010: Cystatin domain; IPR018073: Proteinase inhibitor I25, cystatin, conserved site	GO:0004869 MF: cysteine-type endopeptidase inhibitor activity	0	0	0	0	0	0	0
TraesCS4B01G067100	4B	60026833	60027324	tr|B9SHK3|B9SHK3_RICCO	Syntaxin, putative	PF00804: Syntaxin; PF05739: SNARE domain	IPR000727: Target SNARE coiled-coil homology domain; IPR006011: Syntaxin, N-terminal domain; IPR006012: Syntaxin/epimorphin, conserved site; IPR010989: SNARE	GO:0005484 MF: SNAP receptor activity;GO:0005515 MF: protein binding;GO:0006886 BP: intracellular protein transport;GO:0016020 CC: membrane;GO:0016192 BP: vesicle-mediated transport	0	0	0	0	0	0	0
TraesCS4B01G067200	4B	60074040	60074984	tr|B9SHK3|B9SHK3_RICCO	Syntaxin, putative	PF00804: Syntaxin; PF05739: SNARE domain	IPR000727: Target SNARE coiled-coil homology domain; IPR006011: Syntaxin, N-terminal domain; IPR006012: Syntaxin/epimorphin, conserved site; IPR010989: SNARE	GO:0005484 MF: SNAP receptor activity;GO:0005515 MF: protein binding;GO:0006886 BP: intracellular protein transport;GO:0016020 CC: membrane;GO:0016192 BP: vesicle-mediated transport	0	0	0	0	0	0	0
TraesCS4B01G067300	4B	60083308	60084296	tr|A0A061F8S8|A0A061F8S8_THECC	ATP synthase delta-subunit protein	PF00213: ATP synthase delta (OSCP) subunit	IPR000711: ATPase, OSCP/delta subunit	GO:0015986 BP: ATP synthesis coupled proton transport;GO:0046933 MF: proton-transporting ATP synthase activity, rotational mechanism	4.36658	2.9818	1.59266	1.73358	3.07824	2.82677	2.91427
TraesCS4B01G067400	4B	60084854	60085840	tr|A0A1E5VA71|A0A1E5VA71_9POAL	GEM-like protein 1	PF02893: GRAM domain	IPR004182: GRAM domain; IPR011993: PH domain-like	NA	3.25934	3.53329	3.35207	2.67786	3.76822	2.8461	4.31555
TraesCS4B01G067500	4B	60176368	60177586	tr|C7IVU8|C7IVU8_9POAL	Sorghum bicolor protein targeted either to mitochondria or chloroplast proteins T50848	NA	NA	NA	3.36525	2.82881	1.81826	2.46939	1.95534	1.20428	1.44544
TraesCS4B01G067600	4B	60203850	60206143	tr|Q10D87|Q10D87_ORYSJ	CBS domain containing protein, expressed	PF00571: CBS domain	IPR000644: CBS domain	NA	6.73514	6.67613	8.36719	6.54183	6.93479	6.60921	7.68521
TraesCS4B01G067700	4B	60325784	60334729	tr|K7XWT5|K7XWT5_MUSPR	E3 ubiquitin-protein ligase HOS1	PF13934: Nuclear pore complex assembly	IPR025151: ELYS-like domain	NA	1.41418	1.18985	1.30105	0.346594	1.29961	0	1.59917
TraesCS4B01G067800	4B	60367354	60370124	tr|M7Z7L4|M7Z7L4_TRIUA	Magnesium-dependent phosphatase 1	PF12689: Acid Phosphatase	IPR010033: HAD-superfamily phosphatase, subfamily IIIC; IPR010036: Magnesium-dependent phosphatase-1, eukaryotic/archaeal type; IPR023214: HAD-like domain	GO:0016791 MF: phosphatase activity	4.9982	5.69283	4.81548	4.70852	5.39396	4.51238	5.64543
TraesCS4B01G067900	4B	60370652	60373762	tr|I0Z7S7|I0Z7S7_COCSC	Cyclin-like protein	PF00134: Cyclin, N-terminal domain; PF16899: Cyclin C-terminal domain	IPR006671: Cyclin, N-terminal; IPR013763: Cyclin-like; IPR031658: Cyclin, C-terminal domain 2	NA	0.653239	0.735158	0.412505	0	0	0	0
TraesCS4B01G068000	4B	60426729	60428401	tr|A0A0K9NN67|A0A0K9NN67_ZOSMR	Peptidyl-prolyl cis-trans isomerase	PF04979: Protein phosphatase inhibitor 2 (IPP-2)	IPR007062: Protein phosphatase inhibitor 2 (IPP-2)	GO:0004864 MF: protein phosphatase inhibitor activity;GO:0009966 BP: regulation of signal transduction;GO:0043666 BP: regulation of phosphoprotein phosphatase activity	3.79924	3.76355	4.06515	2.73696	4.13821	2.51078	4.4092
TraesCS4B01G068100	4B	60542831	60547494	tr|M8B3D8|M8B3D8_AEGTA	Poly(A) polymerase	PF04928: Poly(A) polymerase central domain; PF01909: Nucleotidyltransferase domain; PF04926: Poly(A) polymerase predicted RNA binding domain	IPR002934: Polymerase, nucleotidyl transferase domain; IPR007010: Poly(A) polymerase, RNA-binding domain; IPR007012: Poly(A) polymerase, central domain; IPR011068: Nucleotidyltransferase, class I, C-terminal-like	GO:0003723 MF: RNA binding;GO:0004652 MF: polynucleotide adenylyltransferase activity;GO:0016779 MF: nucleotidyltransferase activity;GO:0031123 BP: RNA 3'-end processing;GO:0043631 BP: RNA polyadenylation	0	0	0	0	0	0	0.0713096
TraesCS4B01G068200	4B	60637540	60640818	tr|R7WD85|R7WD85_AEGTA	Pentatricopeptide repeat-containing protein	PF13812: Pentatricopeptide repeat domain; PF13041: PPR repeat family; PF01535: PPR repeat	IPR002885: Pentatricopeptide repeat; IPR011990: Tetratricopeptide-like helical domain	GO:0005515 MF: protein binding	0	0	0	0	0	0	0
TraesCS4B01G068300	4B	60698682	60701996	tr|A0A0A1I5C1|A0A0A1I5C1_9POAL	Kinase PfkB	PF00294: pfkB family carbohydrate kinase	IPR002173: Carbohydrate/puine kinase, PfkB, conserved site; IPR011611: Carbohydrate kinase PfkB; IPR029056: Ribokinase-like	GO:0016773 MF: phosphotransferase activity, alcohol group as acceptor	0.205411	0.77594	1.31606	0	0	0	0
TraesCS4B01G068400	4B	61287829	61305716	tr|A0A087GLM8|A0A087GLM8_ARAAL	Vps51 vps67 family (Components of vesicular transport) protein	PF08700: Vps51/Vps67	NA	NA	0	0	0	0	0	0	0
TraesCS4B01G068500	4B	61307105	61310033	tr|A0A061E1J2|A0A061E1J2_THECC	BAT2 domain-containing protein 1	NA	NA	NA	1.16374	0.603198	0.853585	0	0.905004	0	1.29204
TraesCS4B01G068600	4B	61310311	61313335	tr|A0A118JSZ2|A0A118JSZ2_CYNCS	WD40 repeat-containing protein	PF00400: WD domain, G-beta repeat	IPR001680: WD40 repeat; IPR015943: WD40/YVTN repeat-like-containing domain; IPR017986: WD40-repeat-containing domain	GO:0005515 MF: protein binding	0.168283	0	0.0441633	0	1.27313	0	1.36642
TraesCS4B01G068700	4B	61523397	61523747	sp|O55173|PDPK1_RAT	3-phosphoinositide-dependent protein kinase 1	NA	NA	NA	7.74	2.62	4.39	1.03	12.38	0.28	3.84
TraesCS4B01G068800	4B	61536470	61536820	sp|O55173|PDPK1_RAT	3-phosphoinositide-dependent protein kinase 1	NA	NA	NA	7.74	2.62	4.39	1.03	12.38	0.28	3.84
TraesCS4B01G068900	4B	62426835	62427731	tr|A0A151S5P0|A0A151S5P0_CAJCA	Retrovirus-related Pol polyprotein from transposon TNT 1-94	PF14223: gag-polypeptide of LTR copia-type	NA	NA	0	0	0	0	0	0	0
TraesCS4B01G069000	4B	62433161	62433499	AT3G05710.2	syntaxin of plants 43	NA	NA	NA	0.206187	0	0	0	1.31312	0	1.51774
TraesCS4B01G069100	4B	62868817	62869167	sp|O55173|PDPK1_RAT	3-phosphoinositide-dependent protein kinase 1	NA	NA	NA	1.05179	0.325489	0.834206	0	2.89305	0	2.94379
TraesCS4B01G069200	4B	62947695	62962924	tr|A0A0K0XR78|A0A0K0XR78_TOBAC	Serine/threonine-protein kinase	PF15785: Serine/threonine-protein kinase smg-1; PF00454: Phosphatidylinositol 3- and 4-kinase; PF02260: FATC domain	IPR000403: Phosphatidylinositol 3-/4-kinase, catalytic domain; IPR003152: FATC domain; IPR011009: Protein kinase-like domain; IPR011989: Armadillo-like helical; IPR011990: Tetratricopeptide-like helical domain; IPR014009: PIK-related kinase; IPR016024: Armadillo-type fold; IPR018936: Phosphatidylinositol 3/4-kinase, conserved site; IPR031559: Serine/threonine-protein kinase SMG1	GO:0000184 BP: nuclear-transcribed mRNA catabolic process, nonsense-mediated decay;GO:0004674 MF: protein serine/threonine kinase activity;GO:0005488 MF: binding;GO:0005515 MF: protein binding;GO:0016301 MF: kinase activity;GO:0016310 BP: phosphorylation	0.725082	0.498547	0.476024	0	0.0132114	0	0.137024
TraesCS4B01G069300	4B	62967366	62971843	tr|A6XMY5|A6XMY5_TRIMO	Serine hydroxymethyltransferase	PF00464: Serine hydroxymethyltransferase	IPR001085: Serine hydroxymethyltransferase; IPR015421: Pyridoxal phosphate-dependent transferase, major region, subdomain 1; IPR015422: Pyridoxal phosphate-dependent transferase, subdomain 2; IPR015424: Pyridoxal phosphate-dependent transferase; IPR019798: Serine hydroxymethyltransferase, pyridoxal phosphate binding site	GO:0003824 MF: catalytic activity;GO:0004372 MF: glycine hydroxymethyltransferase activity;GO:0006544 BP: glycine metabolic process;GO:0006563 BP: L-serine metabolic process;GO:0016740 MF: transferase activity;GO:0030170 MF: pyridoxal phosphate binding	7.24257	7.04133	5.49591	6.95324	6.90918	6.931	6.87293
TraesCS4B01G069400	4B	62974607	62976582	tr|B9T2V2|B9T2V2_RICCO	NAC domain-containing protein, putative	PF02365: No apical meristem (NAM) protein	IPR003441: NAC domain	GO:0003677 MF: DNA binding;GO:0006355 BP: regulation of transcription, DNA-templated	0	0	0	0	0	0	0
TraesCS4B01G069500	4B	63229781	63231673	tr|C0PNK3|C0PNK3_MAIZE	WRKY transcription factor	PF03106: WRKY DNA -binding domain	IPR003657: WRKY domain	GO:0003700 MF: transcription factor activity, sequence-specific DNA binding;GO:0006355 BP: regulation of transcription, DNA-templated;GO:0043565 MF: sequence-specific DNA binding	0	0	0	0	0	0	0
TraesCS4B01G069600	4B	63443067	63450156	tr|A0A061DNZ8|A0A061DNZ8_THECC	p-loop containing nucleoside triphosphate hydrolases superfamily protein	PF06414: Zeta toxin	IPR010488: Zeta toxin domain; IPR027417: P-loop containing nucleoside triphosphate hydrolase	GO:0005524 MF: ATP binding;GO:0016301 MF: kinase activity	2.5	2.39	2.08	1.64	0.71	1.12	1.04
TraesCS4B01G069700	4B	63749760	63759072	tr|A0A061F946|A0A061F946_THECC	RNA-binding KH domain-containing protein	PF00013: KH domain	IPR004087: K Homology domain; IPR004088: K Homology domain, type 1	GO:0003676 MF: nucleic acid binding;GO:0003723 MF: RNA binding	2.13373	2.13282	2.0466	1.41589	2.08873	1.16512	2.63303
TraesCS4B01G069800	4B	63763100	63766808	tr|A0A1D1YN13|A0A1D1YN13_9ARAE	Cytosolic Fe-S cluster assembly factor NBP35	PF10609: NUBPL iron-transfer P-loop NTPase	IPR000808: Mrp, conserved site; IPR019591: Mrp/NBP35 ATP-binding protein; IPR027417: P-loop containing nucleoside triphosphate hydrolase; IPR033756: Flagellum site-determining protein YlxH/ Fe-S cluster assembling factor NBP35	GO:0005524 MF: ATP binding	0.287472	0.0319358	0	0	0	0	0
TraesCS4B01G069900	4B	63994499	63998289	tr|B4FBZ3|B4FBZ3_MAIZE	Calcineurin B-like protein	PF13833: EF-hand domain pair; PF13499: EF-hand domain pair	IPR002048: EF-hand domain; IPR011992: EF-hand domain pair	GO:0005509 MF: calcium ion binding	0.851943	1.49116	0.777939	0	0.678716	0	0.833554
TraesCS4B01G070000	4B	64077980	64083862	tr|W5EB08|W5EB08_WHEAT	Protein DETOXIFICATION	PF01554: MatE	IPR002528: Multi antimicrobial extrusion protein	GO:0006855 BP: drug transmembrane transport;GO:0015238 MF: drug transmembrane transporter activity;GO:0015297 MF: antiporter activity;GO:0016020 CC: membrane;GO:0055085 BP: transmembrane transport	0	0	0	0	1.25079	0	0
TraesCS4B01G070100	4B	64093527	64105614	tr|W5ECN1|W5ECN1_WHEAT	Protein DETOXIFICATION	PF01554: MatE	IPR002528: Multi antimicrobial extrusion protein	GO:0006855 BP: drug transmembrane transport;GO:0015238 MF: drug transmembrane transporter activity;GO:0015297 MF: antiporter activity;GO:0016020 CC: membrane;GO:0055085 BP: transmembrane transport	0.217603	0.370549	0	0	0	0	0
TraesCS4B01G070200	4B	64107031	64112687	tr|M7ZCD6|M7ZCD6_TRIUA	Protein DA1-related 1	PF00412: LIM domain; PF12315: Protein DA1	IPR001781: Zinc finger, LIM-type; IPR003903: Ubiquitin interacting motif; IPR022087: Protein DA1-like	GO:0008270 MF: zinc ion binding	2.80625	2.40768	1.41671	0	1.94317	0	2.07978
TraesCS4B01G070300	4B	64611533	64612201	tr|A6MZ93|A6MZ93_GLYUR	Dormancy-associated protein/auxin-repressed protein	PF05564: Dormancy/auxin associated protein	IPR008406: Dormancy/auxin associated protein	NA	5.25063	4.96123	6.28072	5.69395	4.43542	4.40799	5.19422
TraesCS4B01G070400	4B	64693705	64696464	tr|F4J5R3|F4J5R3_ARATH	Interferon-activable protein	NA	NA	NA	0	0	0	0	0	0	0
TraesCS4B01G070500	4B	64697027	64698946	tr|A0A0K9P3F9|A0A0K9P3F9_ZOSMR	Type I inositol-1,4,5-trisphosphate 5-phosphatase	PF03372: Endonuclease/Exonuclease/phosphatase family	IPR000300: Inositol polyphosphate-related phosphatase; IPR005135: Endonuclease/exonuclease/phosphatase	GO:0046856 BP: phosphatidylinositol dephosphorylation	0.700031	3.12198	0.705279	3.64023	4.90231	2.90588	3.33866
TraesCS4B01G070600	4B	64700521	64702677	tr|A0A0B0NUA5|A0A0B0NUA5_GOSAR	Mitochondrial import receptor subunit TOM6-like protein	NA	NA	NA	4.12299	4.59769	4.88563	6.55113	4.18894	6.87313	4.70168
TraesCS4B01G070700	4B	64773643	64775166	tr|A0A164TMY6|A0A164TMY6_DAUCA	UDP-glycosyltransferase	PF00201: UDP-glucoronosyl and UDP-glucosyl transferase	IPR002213: UDP-glucuronosyl/UDP-glucosyltransferase	GO:0008152 BP: metabolic process;GO:0016758 MF: transferase activity, transferring hexosyl groups	0	0	0	0	0	0	0
TraesCS4B01G070800	4B	64783833	64797518	AT4G34370.1	RING/U-box superfamily protein	PF01485: IBR domain, a half RING-finger domain	IPR001841: Zinc finger, RING-type; IPR002867: IBR domain; IPR013083: Zinc finger, RING/FYVE/PHD-type	GO:0005515 MF: protein binding;GO:0008270 MF: zinc ion binding	0	0	0	0	0	0	0
TraesCS4B01G070900	4B	64800374	64805478	tr|I0Z6X2|I0Z6X2_COCSC	WD40 repeat-like protein	PF00400: WD domain, G-beta repeat; PF08149: BING4CT (NUC141) domain	IPR001680: WD40 repeat; IPR012952: BING4, C-terminal domain; IPR015943: WD40/YVTN repeat-like-containing domain; IPR017986: WD40-repeat-containing domain; IPR019775: WD40 repeat, conserved site	GO:0005515 MF: protein binding	1.76488	1.74272	1.95288	0.562855	1.53404	0	0.911745
TraesCS4B01G071000	4B	64807767	64808654	tr|A0A0K9P806|A0A0K9P806_ZOSMR	CCR4-NOT transcription complex subunit 7	PF04857: CAF1 family ribonuclease	IPR006941: Ribonuclease CAF1; IPR012337: Ribonuclease H-like domain	GO:0003676 MF: nucleic acid binding	NA	NA	NA	NA	NA	NA	NA
TraesCS4B01G071100	4B	65542102	65543010	tr|A0A061GR30|A0A061GR30_THECC	Polynucleotidyl transferase, ribonuclease H-like superfamily protein	PF04857: CAF1 family ribonuclease	IPR006941: Ribonuclease CAF1; IPR012337: Ribonuclease H-like domain	GO:0003676 MF: nucleic acid binding	0	0	0	0	0	0	0
TraesCS4B01G071200	4B	65644086	65644991	tr|A0A0K9P806|A0A0K9P806_ZOSMR	CCR4-NOT transcription complex subunit 7	PF04857: CAF1 family ribonuclease	IPR006941: Ribonuclease CAF1; IPR012337: Ribonuclease H-like domain	GO:0003676 MF: nucleic acid binding	0	0	0	0	0	0	0
TraesCS4B01G071300	4B	65942969	65947840	tr|J3KU74|J3KU74_ORYBR	Acetyltransferase component of pyruvate dehydrogenase complex	PF00364: Biotin-requiring enzyme; PF00198: 2-oxoacid dehydrogenases acyltransferase (catalytic domain)	IPR000089: Biotin/lipoyl attachment; IPR001078: 2-oxoacid dehydrogenase acyltransferase, catalytic domain; IPR003016: 2-oxo acid dehydrogenase, lipoyl-binding site; IPR006255: Dihydrolipoamide succinyltransferase; IPR011053: Single hybrid motif	GO:0004149 MF: dihydrolipoyllysine-residue succinyltransferase activity;GO:0006099 BP: tricarboxylic acid cycle;GO:0008152 BP: metabolic process;GO:0016746 MF: transferase activity, transferring acyl groups;GO:0045252 CC: oxoglutarate dehydrogenase complex	4.17439	4.31308	4.63609	3.34436	4.69249	3.16439	4.66615
TraesCS4B01G071400	4B	65985536	65988124	tr|M8AK53|M8AK53_TRIUA	DNA-directed RNA polymerase III subunit RPC4	PF05132: RNA polymerase III RPC4	IPR007811: DNA-directed RNA polymerase III subunit RPC4	GO:0003677 MF: DNA binding;GO:0003899 MF: DNA-directed 5'-3' RNA polymerase activity;GO:0005666 CC: DNA-directed RNA polymerase III complex;GO:0006383 BP: transcription from RNA polymerase III promoter	0	0	0	0	0	0	0
TraesCS4B01G071500	4B	66103294	66105951	tr|Q2NJZ0|Q2NJZ0_AYWBP	Pyruvate dehydrogenase E1 component alpha subunit	PF00676: Dehydrogenase E1 component	IPR001017: Dehydrogenase, E1 component; IPR029061: Thiamin diphosphate-binding fold	GO:0008152 BP: metabolic process;GO:0016624 MF: oxidoreductase activity, acting on the aldehyde or oxo group of donors, disulfide as acceptor	1.90848	3.04563	7.45608	2.6521	3.15027	1.51509	2.57508
TraesCS4B01G071600	4B	66157928	66160498	tr|M8AK53|M8AK53_TRIUA	DNA-directed RNA polymerase III subunit RPC4	PF05132: RNA polymerase III RPC4	IPR007811: DNA-directed RNA polymerase III subunit RPC4	GO:0003677 MF: DNA binding;GO:0003899 MF: DNA-directed 5'-3' RNA polymerase activity;GO:0005666 CC: DNA-directed RNA polymerase III complex;GO:0006383 BP: transcription from RNA polymerase III promoter	0	0	0	0	0	0	0
TraesCS4B01G071700	4B	66172117	66178676	AT4G34370.1	RING/U-box superfamily protein	PF01485: IBR domain, a half RING-finger domain	IPR001841: Zinc finger, RING-type; IPR002867: IBR domain; IPR013083: Zinc finger, RING/FYVE/PHD-type	GO:0005515 MF: protein binding;GO:0008270 MF: zinc ion binding	0	0	0	0	0	0	0
TraesCS4B01G071800	4B	66465097	66468506	AT4G34370.1	RING/U-box superfamily protein	PF01485: IBR domain, a half RING-finger domain	IPR001841: Zinc finger, RING-type; IPR002867: IBR domain; IPR013083: Zinc finger, RING/FYVE/PHD-type	GO:0005515 MF: protein binding;GO:0008270 MF: zinc ion binding	1.76397	2.0893	2.10697	1.1023	2.7819	1.06516	2.80483
TraesCS4B01G071900	4B	66471654	66473047	tr|M8B5L6|M8B5L6_AEGTA	Metacaspase-1	PF06943: LSD1 zinc finger; PF00656: Caspase domain	IPR005735: Zinc finger, LSD1-type; IPR029030: Caspase-like domain	NA	0	0.601682	0	0	0	0	0
TraesCS4B01G072000	4B	66799820	66811604	tr|A0A1E5VW64|A0A1E5VW64_9POAL	Exocyst complex component SEC3A	PF15277: Exocyst complex component SEC3 N-terminal PIP2 binding PH; PF09763: Exocyst complex component Sec3	IPR019160: Exocyst complex component Sec3, C-terminal; IPR028258: Exocyst complex component Sec3, PIP2-binding N-terminal domain	GO:0000145 CC: exocyst;GO:0006887 BP: exocytosis	2.27376	3.06321	2.68778	1.60443	0.468125	1.11651	0
TraesCS4B01G072100	4B	67095033	67096490	tr|A0A1B3B3W7|A0A1B3B3W7_9ROSI	WD40-repeat protein	PF00400: WD domain, G-beta repeat	IPR001680: WD40 repeat; IPR015943: WD40/YVTN repeat-like-containing domain; IPR017986: WD40-repeat-containing domain; IPR020472: G-protein beta WD-40 repeat	GO:0005515 MF: protein binding	0	0	4.47276	0	0	0	0
TraesCS4B01G072200	4B	67352783	67354225	tr|A0A1B3B3W7|A0A1B3B3W7_9ROSI	WD40-repeat protein	PF00400: WD domain, G-beta repeat	IPR001680: WD40 repeat; IPR015943: WD40/YVTN repeat-like-containing domain; IPR017986: WD40-repeat-containing domain; IPR020472: G-protein beta WD-40 repeat	GO:0005515 MF: protein binding	0	2.78127	6.18206	3.82751	1.5897	3.27286	3.44223
TraesCS4B01G072300	4B	67542399	67543820	tr|A0A1B3B3W7|A0A1B3B3W7_9ROSI	WD40-repeat protein	PF00400: WD domain, G-beta repeat	IPR001680: WD40 repeat; IPR015943: WD40/YVTN repeat-like-containing domain; IPR017986: WD40-repeat-containing domain; IPR020472: G-protein beta WD-40 repeat	GO:0005515 MF: protein binding	0	0.675568	5.50373	0	0	0	0.499828
TraesCS4B01G072400	4B	67771418	67772922	tr|A0A061FUV1|A0A061FUV1_THECC	NAC domain protein,	PF02365: No apical meristem (NAM) protein	IPR003441: NAC domain	GO:0003677 MF: DNA binding;GO:0006355 BP: regulation of transcription, DNA-templated	0	0	0	0	0	0	0
TraesCS4B01G072500	4B	67851822	67858027	tr|A0A0K9Q0J8|A0A0K9Q0J8_ZOSMR	Myb family transcription factor-like protein	PF00249: Myb-like DNA-binding domain	IPR001005: SANT/Myb domain; IPR006447: Myb domain, plants; IPR009057: Homeobox domain-like	GO:0003677 MF: DNA binding	0	0	0	0	0	0	0
TraesCS4B01G072600	4B	68091117	68091487	AT2G15000.7	caspase-6 protein	NA	NA	NA	1.25581	1.09817	1.33854	0.529561	0.474239	0.751275	0.81173
TraesCS4B01G072700	4B	68095284	68096762	tr|M8B837|M8B837_AEGTA	B3 domain-containing protein	PF02362: B3 DNA binding domain	IPR003340: B3 DNA binding domain; IPR015300: DNA-binding pseudobarrel domain	GO:0003677 MF: DNA binding	0	0	0	0	0	0	0
TraesCS4B01G072800	4B	68099277	68101108	tr|R7WCQ0|R7WCQ0_AEGTA	B3 domain-containing protein	PF02362: B3 DNA binding domain	IPR003340: B3 DNA binding domain; IPR015300: DNA-binding pseudobarrel domain	GO:0003677 MF: DNA binding	0	0	0	0	0	0	0
TraesCS4B01G072900	4B	68117734	68121252	tr|M8AZ83|M8AZ83_AEGTA	B3 domain-containing protein	PF02362: B3 DNA binding domain	IPR003340: B3 DNA binding domain; IPR015300: DNA-binding pseudobarrel domain	GO:0003677 MF: DNA binding	0	0	0	0	0	0	0
TraesCS4B01G073000	4B	68124154	68125239	sp|Q8PUD6|MSRA_METMA	Peptide methionine sulfoxide reductase MsrA	NA	NA	NA	0	0	0	0	0	0	0
TraesCS4B01G073100	4B	68358654	68362359	tr|M8B138|M8B138_AEGTA	B3 domain-containing protein	PF02362: B3 DNA binding domain	IPR003340: B3 DNA binding domain; IPR015300: DNA-binding pseudobarrel domain	GO:0003677 MF: DNA binding	0	0	0	0	0	0	0
TraesCS4B01G073200	4B	68401108	68405768	tr|M8AYD2|M8AYD2_AEGTA	B3 domain-containing protein	PF02362: B3 DNA binding domain	IPR003340: B3 DNA binding domain; IPR015300: DNA-binding pseudobarrel domain	GO:0003677 MF: DNA binding	0	0	0	0	0	0	0
TraesCS4B01G073300	4B	68649701	68650039	AT2G28780.1	P-hydroxybenzoic acid efflux pump subunit	NA	NA	NA	0	0	0	0	0	0	0
TraesCS4B01G073400	4B	68665835	68668995	tr|M8BYY5|M8BYY5_AEGTA	B3 domain-containing protein	PF02362: B3 DNA binding domain	IPR003340: B3 DNA binding domain; IPR015300: DNA-binding pseudobarrel domain	GO:0003677 MF: DNA binding	0	0	0	0	0	0	0
TraesCS4B01G073500	4B	68720421	68721623	AT5G57930.2	APO RNA-binding protein (DUF794)	NA	NA	NA	0.381704	0.505683	0.79464	0	0.170994	0	0.999823
TraesCS4B01G073600	4B	68890829	68895752	tr|M8BYY5|M8BYY5_AEGTA	B3 domain-containing protein	PF02362: B3 DNA binding domain	IPR003340: B3 DNA binding domain; IPR015300: DNA-binding pseudobarrel domain	GO:0003677 MF: DNA binding	0	0	0	0	0	0	0
TraesCS4B01G073700	4B	68954702	68955929	sp|P54653|CBP2_DICDI	Calcium-binding protein 2	NA	NA	NA	0	0	0	0	0	0	0
TraesCS4B01G073800	4B	69163023	69164835	tr|Q53MH8|Q53MH8_ORYSJ	FLOWERING LOCUS T protein, putative	PF01161: Phosphatidylethanolamine-binding protein	IPR001858: Phosphatidylethanolamine-binding, conserved site; IPR008914: Phosphatidylethanolamine-binding protein	NA	0	0	0	0	0	0	0
TraesCS4B01G073900	4B	69304304	69312036	tr|Q53MI0|Q53MI0_ORYSJ	UBX domain containing protein, expressed	PF00789: UBX domain	IPR000626: Ubiquitin domain; IPR001012: UBX domain; IPR012336: Thioredoxin-like fold; IPR029071: Ubiquitin-related domain	GO:0005515 MF: protein binding	2.19562	1.88564	2.60888	0	1.64223	0.834574	0.316709
TraesCS4B01G074000	4B	69312641	69319994	tr|A0A072U9P7|A0A072U9P7_MEDTR	Histidine triad nucleotide-binding protein	PF01230: HIT domain	IPR001310: Histidine triad (HIT) protein; IPR011146: HIT-like domain; IPR019808: Histidine triad, conserved site	GO:0003824 MF: catalytic activity	0	0	0	0	0.472659	0	0.832801
TraesCS4B01G074100	4B	69375769	69380281	tr|Q53MR3|Q53MR3_ORYSJ	Beta-xylosidase, putative	PF00933: Glycosyl hydrolase family 3 N terminal domain; PF01915: Glycosyl hydrolase family 3 C-terminal domain; PF14310: Fibronectin type III-like domain	IPR001764: Glycoside hydrolase, family 3, N-terminal; IPR002772: Glycoside hydrolase family 3 C-terminal domain; IPR013783: Immunoglobulin-like fold; IPR017853: Glycoside hydrolase superfamily; IPR026891: Fibronectin type III-like domain	GO:0004553 MF: hydrolase activity, hydrolyzing O-glycosyl compounds;GO:0005975 BP: carbohydrate metabolic process	0	0	0	0	0	0	0
TraesCS4B01G074200	4B	69380989	69384290	tr|M7ZEA5|M7ZEA5_TRIUA	Thioredoxin-like protein 4B	PF02966: Mitosis protein DIM1	IPR004123: Dim1 family; IPR012336: Thioredoxin-like fold	GO:0000398 BP: mRNA splicing, via spliceosome;GO:0005681 CC: spliceosomal complex	0	0	0	0	0.103678	0	0
TraesCS4B01G074300	4B	69429687	69431637	tr|Q53MQ4|Q53MQ4_ORYSJ	Amino acid transporter family protein, putative	PF01490: Transmembrane amino acid transporter protein	IPR013057: Amino acid transporter, transmembrane domain	NA	0	0	0	0	0	0	0
TraesCS4B01G074400	4B	69890053	69891378	tr|A0A087FXA5|A0A087FXA5_ARAAL	Phospholipase a1-chloroplastic-like	PF01764: Lipase (class 3)	IPR002921: Fungal lipase-like domain; IPR029058: Alpha/Beta hydrolase fold	GO:0006629 BP: lipid metabolic process	0	0	0	0	0	0	0
TraesCS4B01G074500	4B	70055606	70056994	tr|A0A087FXA5|A0A087FXA5_ARAAL	Phospholipase a1-chloroplastic-like	PF01764: Lipase (class 3)	IPR002921: Fungal lipase-like domain; IPR029058: Alpha/Beta hydrolase fold	GO:0006629 BP: lipid metabolic process	0	0	0	0	0	0	0
TraesCS4B01G074600	4B	70252819	70256514	tr|B9HWZ0|B9HWZ0_POPTR	Haloacid dehalogenase-like hydrolase family protein	PF13419: Haloacid dehalogenase-like hydrolase	IPR006439: HAD hydrolase, subfamily IA; IPR023214: HAD-like domain	GO:0008152 BP: metabolic process;GO:0016787 MF: hydrolase activity	2.16885	1.95416	1.62277	1.04291	1.9812	1.17245	2.1953
TraesCS4B01G074700	4B	70550682	70554342	tr|G7KTA0|G7KTA0_MEDTR	Receptor-like kinase	PF08263: Leucine rich repeat N-terminal domain; PF13855: Leucine rich repeat; PF00560: Leucine Rich Repeat; PF00069: Protein kinase domain	IPR000719: Protein kinase domain; IPR001611: Leucine-rich repeat; IPR003591: Leucine-rich repeat, typical subtype; IPR011009: Protein kinase-like domain; IPR013210: Leucine-rich repeat-containing N-terminal, plant-type; IPR032675: Leucine-rich repeat domain, L domain-like	GO:0004672 MF: protein kinase activity;GO:0005515 MF: protein binding;GO:0005524 MF: ATP binding;GO:0006468 BP: protein phosphorylation	0	0	0	0	0	0	0
TraesCS4B01G074800	4B	70567362	70571671	tr|B6TK44|B6TK44_MAIZE	Cycloeucalenol cycloisomerase	NA	NA	NA	0.588205	0.607801	0.627084	0	0.620291	0	0.964447
TraesCS4B01G074900	4B	70575831	70576385	tr|M8BKS6|M8BKS6_AEGTA	Thioredoxin	PF00085: Thioredoxin	IPR012336: Thioredoxin-like fold; IPR013766: Thioredoxin domain; IPR017937: Thioredoxin, conserved site	GO:0045454 BP: cell redox homeostasis	0.690216	0.727533	1.02611	1.23333	0.50399	1.10392	2.8878
TraesCS4B01G075000	4B	70724578	70725784	tr|B4ERX7|B4ERX7_WHEAT	O-methyltransferase	PF08100: Dimerisation domain; PF00891: O-methyltransferase	IPR001077: O-methyltransferase, family 2; IPR011991: Winged helix-turn-helix DNA-binding domain; IPR012967: Plant methyltransferase dimerisation; IPR016461: O-methyltransferase COMT-type; IPR029063: S-adenosyl-L-methionine-dependent methyltransferase	GO:0008168 MF: methyltransferase activity;GO:0008171 MF: O-methyltransferase activity;GO:0046983 MF: protein dimerization activity	0	0	0	0	0	0	0
TraesCS4B01G075100	4B	70998160	70999288	tr|Q2R6G9|Q2R6G9_ORYSJ	O-methyltransferase family protein, expressed	PF08100: Dimerisation domain; PF00891: O-methyltransferase	IPR001077: O-methyltransferase, family 2; IPR011991: Winged helix-turn-helix DNA-binding domain; IPR012967: Plant methyltransferase dimerisation; IPR016461: O-methyltransferase COMT-type; IPR029063: S-adenosyl-L-methionine-dependent methyltransferase	GO:0008168 MF: methyltransferase activity;GO:0008171 MF: O-methyltransferase activity;GO:0046983 MF: protein dimerization activity	0	0	0	0	0	0	0
TraesCS4B01G075200	4B	71245239	71246203	AT1G26620.1	T-box transcription factor, putative (DUF863)	NA	NA	NA	3.00815	4.07204	6.44223	2.05425	3.18598	2.21838	4.2928
TraesCS4B01G075300	4B	71341058	71344810	tr|A0A0K9NTS6|A0A0K9NTS6_ZOSMR	WD repeat protein-like	PF00400: WD domain, G-beta repeat	IPR001680: WD40 repeat; IPR015943: WD40/YVTN repeat-like-containing domain; IPR017986: WD40-repeat-containing domain; IPR020472: G-protein beta WD-40 repeat	GO:0005515 MF: protein binding	2.28975	2.37741	3.73859	1.41701	3.26511	1.6841	3.32711
TraesCS4B01G075400	4B	71345530	71350347	tr|Q2HVC0|Q2HVC0_MEDTR	Protein kinase	PF13855: Leucine rich repeat; PF00069: Protein kinase domain	IPR000719: Protein kinase domain; IPR001611: Leucine-rich repeat; IPR003591: Leucine-rich repeat, typical subtype; IPR011009: Protein kinase-like domain; IPR032675: Leucine-rich repeat domain, L domain-like	GO:0004672 MF: protein kinase activity;GO:0005515 MF: protein binding;GO:0005524 MF: ATP binding;GO:0006468 BP: protein phosphorylation	0	0	0	0	0	0	0
TraesCS4B01G075500	4B	71581341	71594016	tr|B9RMI9|B9RMI9_RICCO	ATP-dependent RNA helicase, putative	PF00270: DEAD/DEAH box helicase; PF00271: Helicase conserved C-terminal domain; PF04408: Helicase associated domain (HA2); PF07717: Oligonucleotide/oligosaccharide-binding (OB)-fold	IPR001650: Helicase, C-terminal; IPR002464: DNA/RNA helicase, ATP-dependent, DEAH-box type, conserved site; IPR007502: Helicase-associated domain; IPR011545: DEAD/DEAH box helicase domain; IPR011709: Domain of unknown function DUF1605; IPR014001: Helicase superfamily 1/2, ATP-binding domain; IPR027417: P-loop containing nucleoside triphosphate hydrolase	GO:0003676 MF: nucleic acid binding;GO:0004386 MF: helicase activity;GO:0005524 MF: ATP binding;GO:0008026 MF: ATP-dependent helicase activity	0.973857	0.785559	0.684424	0	0.282802	0	0.472904
TraesCS4B01G075600	4B	71596513	71599778	tr|W9RYG2|W9RYG2_9ROSA	Exosome complex component	PF01138: 3' exoribonuclease family, domain 1; PF03725: 3' exoribonuclease family, domain 2	IPR001247: Exoribonuclease, phosphorolytic domain 1; IPR015847: Exoribonuclease, phosphorolytic domain 2; IPR020568: Ribosomal protein S5 domain 2-type fold; IPR027408: PNPase/RNase PH domain	NA	0	0.0129576	0.0234612	0	0	0	0.534271
TraesCS4B01G075700	4B	71600416	71600917	tr|M7YZE7|M7YZE7_TRIUA	Dolichol phosphate-mannose biosynthesis regulatory protein	PF07297: Dolichol phosphate-mannose biosynthesis regulatory protein (DPM2)	IPR009914: Dolichol phosphate-mannose biosynthesis regulatory	GO:0019348 BP: dolichol metabolic process;GO:0030176 CC: integral component of endoplasmic reticulum membrane;GO:0030234 MF: enzyme regulator activity	1.60651	1.40413	1.50705	0.651522	1.11165	0.781817	0.607285
TraesCS4B01G075800	4B	71753866	71754962	AT4G24972.1	tapetum determinant 1	NA	NA	NA	0	0	0	0	0	0	0
TraesCS4B01G075900	4B	72167429	72170100	tr|A0A1B0YZC3|A0A1B0YZC3_DAUCA	4-coumarate-CoA ligase	PF00501: AMP-binding enzyme; PF13193: AMP-binding enzyme C-terminal domain	IPR000873: AMP-dependent synthetase/ligase; IPR020845: AMP-binding, conserved site; IPR025110: AMP-binding enzyme C-terminal domain	GO:0003824 MF: catalytic activity;GO:0008152 BP: metabolic process	1.22268	1.02112	1.12545	7.57395e-05	2.11605	0.0458281	2.7013
TraesCS4B01G076000	4B	72652212	72661508	tr|G7J516|G7J516_MEDTR	4-coumarate:CoA ligase-like protein	PF00501: AMP-binding enzyme; PF13193: AMP-binding enzyme C-terminal domain	IPR000873: AMP-dependent synthetase/ligase; IPR020845: AMP-binding, conserved site; IPR025110: AMP-binding enzyme C-terminal domain	GO:0003824 MF: catalytic activity;GO:0008152 BP: metabolic process	0	0.0355958	0	0	0.189768	0	0
TraesCS4B01G076100	4B	72833888	72840122	tr|A0A0K9NKJ0|A0A0K9NKJ0_ZOSMR	4-coumarate--CoA ligase like	PF00501: AMP-binding enzyme; PF13193: AMP-binding enzyme C-terminal domain	IPR000873: AMP-dependent synthetase/ligase; IPR020845: AMP-binding, conserved site; IPR025110: AMP-binding enzyme C-terminal domain	GO:0003824 MF: catalytic activity;GO:0008152 BP: metabolic process	0	0	0	0	0	0	0
TraesCS4B01G076200	4B	72901143	72902733	tr|Q9T0P3|Q9T0P3_HORVU	Cysteine proteinase	PF08246: Cathepsin propeptide inhibitor domain (I29); PF00112: Papain family cysteine protease	IPR000169: Cysteine peptidase, cysteine active site; IPR000668: Peptidase C1A, papain C-terminal; IPR013201: Cathepsin propeptide inhibitor domain (I29); IPR025660: Cysteine peptidase, histidine active site; IPR025661: Cysteine peptidase, asparagine active site	GO:0006508 BP: proteolysis;GO:0008234 MF: cysteine-type peptidase activity	0	0	0	0	0	0	0
TraesCS4B01G076300	4B	72952461	72953587	tr|A0A072U0M3|A0A072U0M3_MEDTR	Copia-like polyprotein/retrotransposon, putative	NA	IPR001878: Zinc finger, CCHC-type	GO:0003676 MF: nucleic acid binding;GO:0008270 MF: zinc ion binding	NA	NA	NA	NA	NA	NA	NA
TraesCS4B01G076400	4B	73101962	73103581	tr|A0A072UBM7|A0A072UBM7_MEDTR	Adenine/guanine permease	PF00860: Permease family	IPR006043: Xanthine/uracil/vitamin C permease	GO:0005215 MF: transporter activity;GO:0006810 BP: transport;GO:0016020 CC: membrane;GO:0055085 BP: transmembrane transport	1.76	2.05	30.6	0.17	1.19	0.04	0.78
TraesCS4B01G076500	4B	73150000	73151706	tr|A0A1D1YD57|A0A1D1YD57_9ARAE	Remorin	PF03763: Remorin, C-terminal region	IPR005516: Remorin, C-terminal	NA	0	0	0	0	0	0	0
TraesCS4B01G076600	4B	73289290	73289807	tr|A0A1C7D2M1|A0A1C7D2M1_CERSL	Acetyl-coenzyme A carboxylase carboxyl transferase subunit beta, chloroplastic	PF02902: Ulp1 protease family, C-terminal catalytic domain	IPR003653: Ulp1 protease family, C-terminal catalytic domain	GO:0006508 BP: proteolysis;GO:0008234 MF: cysteine-type peptidase activity	0	0	0	0	0	0	0
TraesCS4B01G076700	4B	73298329	73302594	tr|A0A1E5W566|A0A1E5W566_9POAL	Pentatricopeptide repeat-containing protein	PF01535: PPR repeat; PF13041: PPR repeat family; PF12854: PPR repeat; PF17177: Pentacotripeptide-repeat region of PROPR	IPR002885: Pentatricopeptide repeat; IPR033443: Pentacotripeptide-repeat region of PROPR	NA	0	0	0	0	0	0	0
TraesCS4B01G076800	4B	73470087	73471487	tr|W5EBP5|W5EBP5_WHEAT	Presenilin	PF01080: Presenilin	IPR001108: Peptidase A22A, presenilin; IPR006639: Presenilin/signal peptide peptidase	GO:0004190 MF: aspartic-type endopeptidase activity;GO:0016021 CC: integral component of membrane;GO:0016485 BP: protein processing	1.87409	1.54649	1.46051	0.93017	1.77161	0.11258	1.59385
TraesCS4B01G076900	4B	73472700	73473701	tr|B9SJB9|B9SJB9_RICCO	Zinc finger protein, putative	PF13912: C2H2-type zinc finger	IPR013087: Zinc finger C2H2-type	GO:0003676 MF: nucleic acid binding	0	0	0	0	0	0	0
TraesCS4B01G077000	4B	73480234	73484772	tr|M0YF26|M0YF26_HORVV	tRNA(His) guanylyltransferase	PF04446: tRNAHis guanylyltransferase; PF14413: Thg1 C terminal domain	IPR024956: tRNAHis guanylyltransferase catalytic domain; IPR025845: Thg1 C-terminal domain	GO:0000287 MF: magnesium ion binding;GO:0006400 BP: tRNA modification;GO:0008193 MF: tRNA guanylyltransferase activity	0	0	0	0	0	0	0
TraesCS4B01G077100	4B	73608423	73610157	tr|A0A0E0GQD2|A0A0E0GQD2_ORYNI	UDP-glucose 6-dehydrogenase	PF03721: UDP-glucose/GDP-mannose dehydrogenase family, NAD binding domain; PF00984: UDP-glucose/GDP-mannose dehydrogenase family, central domain; PF03720: UDP-glucose/GDP-mannose dehydrogenase family, UDP binding domain	IPR001732: UDP-glucose/GDP-mannose dehydrogenase, N-terminal; IPR008927: 6-phosphogluconate dehydrogenase C-terminal domain-like; IPR014026: UDP-glucose/GDP-mannose dehydrogenase, dimerisation; IPR014027: UDP-glucose/GDP-mannose dehydrogenase, C-terminal; IPR016040: NAD(P)-binding domain; IPR017476: UDP-glucose/GDP-mannose dehydrogenase; IPR028356: UDP-glucose 6-dehydrogenase, eukaryotic type	GO:0003979 MF: UDP-glucose 6-dehydrogenase activity;GO:0016616 MF: oxidoreductase activity, acting on the CH-OH group of donors, NAD or NADP as acceptor;GO:0051287 MF: NAD binding;GO:0055114 BP: oxidation-reduction process	0	0	0	0	0	0	0
TraesCS4B01G077200	4B	73928729	73929778	tr|A0A1D1Z8H2|A0A1D1Z8H2_9ARAE	Transcriptional adapter 1	PF12767: Transcriptional regulator of RNA polII, SAGA, subunit	IPR024738: Transcriptional coactivator Hfi1/Transcriptional adapter 1	GO:0070461 CC: SAGA-type complex	0.190533	0.366991	0.495987	0	0.91992	0.135305	0.31746
TraesCS4B01G077300	4B	74252912	74253175	sp|B7K9I2|PDXH_CYAP7	Pyridoxine/pyridoxamine 5'-phosphate oxidase	NA	NA	NA	0	0	0	0	0	0	0
TraesCS4B01G077400	4B	74274346	74275016	tr|A0A061GR80|A0A061GR80_THECC	A-kinase anchor protein 9, putative isoform 3	NA	NA	NA	0.326997	0	1.11297	0.509777	0.378734	0	0
TraesCS4B01G077500	4B	74276106	74281599	AT1G49870.2	myosin-2 heavy chain-like protein	NA	NA	NA	0	0	0	0	0	0	0
TraesCS4B01G077600	4B	74441222	74443525	tr|M7YMU7|M7YMU7_TRIUA	Subtilisin-like protease	PF05922: Peptidase inhibitor I9; PF00082: Subtilase family; PF02225: PA domain	IPR000209: Peptidase S8/S53 domain; IPR003137: PA domain; IPR010259: Peptidase S8 propeptide/proteinase inhibitor I9; IPR013783: Immunoglobulin-like fold; IPR015500: Peptidase S8, subtilisin-related; IPR023828: Peptidase S8, subtilisin, Ser-active site	GO:0004252 MF: serine-type endopeptidase activity;GO:0006508 BP: proteolysis	4.14401	4.05172	5.71411	2.61961	3.71152	2.08654	3.402
TraesCS4B01G077700	4B	74668315	74671892	tr|A0A061GAA2|A0A061GAA2_THECC	RING/U-box superfamily protein, putative	PF13639: Ring finger domain	IPR001841: Zinc finger, RING-type; IPR013083: Zinc finger, RING/FYVE/PHD-type	GO:0005515 MF: protein binding;GO:0008270 MF: zinc ion binding	0.910119	1.23603	2.50081	0.0866907	0.730388	0	0.286018
TraesCS4B01G077800	4B	74681285	74683169	AT3G19540.1	glutamyl-tRNA (Gln) amidotransferase subunit A (DUF620)	PF04788: Protein of unknown function (DUF620)	IPR006873: Protein of unknown function DUF620	NA	0	0	0	0	0	0	0
TraesCS4B01G077900	4B	74908503	74908911	tr|B6TGQ3|B6TGQ3_MAIZE	Gibberellin-regulated protein 1	PF02704: Gibberellin regulated protein	IPR003854: Gibberellin regulated protein	NA	0	0	2.12173	2.57027	3.16662	4.70758	5.90509
TraesCS4B01G078000	4B	75038155	75040959	tr|A0A077DCM4|A0A077DCM4_TOBAC	Metal transporter	PF01566: Natural resistance-associated macrophage protein	IPR001046: NRAMP family	GO:0005215 MF: transporter activity;GO:0006810 BP: transport;GO:0016020 CC: membrane	0	0	0	0	0	0	0
TraesCS4B01G078100	4B	75190409	75194776	tr|A0A0J8C1I2|A0A0J8C1I2_BETVU	Ubiquitin thioesterase	PF10275: Peptidase C65 Otubain	IPR003323: OTU domain; IPR012337: Ribonuclease H-like domain; IPR019400: Peptidase C65, otubain	GO:0003676 MF: nucleic acid binding	0	0	0	0	0	0	0
TraesCS4B01G078200	4B	75201644	75206490	AT2G14910.1	MAR-binding filament-like protein	PF05542: Protein of unknown function (DUF760)	IPR008479: Protein of unknown function DUF760	NA	0	0	0	0	0	0	0
TraesCS4B01G078300	4B	75519290	75521073	tr|Q96226|Q96226_ADICA	Cyclin	PF00134: Cyclin, N-terminal domain; PF02984: Cyclin, C-terminal domain	IPR004367: Cyclin, C-terminal domain; IPR006671: Cyclin, N-terminal; IPR013763: Cyclin-like	GO:0005634 CC: nucleus	0	0	0	0	0	0	0
TraesCS4B01G078400	4B	75530757	75531434	tr|A0A072VRI7|A0A072VRI7_MEDTR	Zinc finger-like protein	NA	IPR013087: Zinc finger C2H2-type	GO:0003676 MF: nucleic acid binding	2.58335	1.24812	2.48297	1.96314	3.38246	0.86219	3.0091
TraesCS4B01G078500	4B	75652211	75652486	AT2G43410.6	RNA binding protein	NA	NA	NA	0	0	0	0	0	0	0
a, genes with significant alteration were colored; b, DT1 and DT6; HT1 and HT6; and DH1 and DH6.
