# Supplementary material for: A Genome-Wide Association Study of Highly Heritable Agronomic Traits in Durum Wheat
Source: Front Plant Sci. 2019 Jul 17;10:919. doi: 10.3389/fpls.2019.00919 (PMC6652809; doi:10.3389/fpls.2019.00919)
Supplement: TABLE S7 — The distribution of haplotypes presents in the 4B.1 region among the durum wheat, emmer wheat and bread wheat materials. [file Table_7.XLSX]

## Sheet: Sheet1
Table S7. The distribution of haplotypes present in the 4B.1 region among the durum wheat, emmer wheat and bread wheat materials.
Haplotype	Frequency				Proportion
	Domesticated emmer	Durum	Common wheat	Sum	Domesticated emmer	Durum	Common wheat
hap1	0	26	1372	1398	0	0.0533881	0.722486
hap2	0	10	50	60	0	0.0205339	0.0263296
hap3	0	10	36	46	0	0.0205339	0.0189573
hap4	0	4	1	5	0	0.00821355	0.000526593
hap5	20	13	3	36	0.112994	0.026694	0.00157978
hap6	0	7	292	299	0	0.0143737	0.153765
hap7	54	5	2	61	0.305085	0.0102669	0.00105319
hap8	2	2	26	30	0.0112994	0.00410678	0.0136914
hap9	101	410	62	573	0.570621	0.841889	0.0326488
hap10	0	0	26	26	0	0	0.0136914
hap11	0	0	2	2	0	0	0.00105319
hap12	0	0	5	5	0	0	0.00263296
hap13	0	0	11	11	0	0	0.00579252
hap15	0	0	4	4	0	0	0.00210637
hap16	0	0	7	7	0	0	0.00368615
